# Supplementary material for: 1,2-Bis(di-2-pyridylphosphino­yl)ethane
Source: Acta Crystallogr Sect E Struct Rep Online. 2009 Feb 18;65(Pt 3):o542. doi: 10.1107/S1600536809004590 (PMC2968607; doi:10.1107/S1600536809004590)
Supplement: Supplementary file 1 [file e-65-0o542-sup1.cif]

##############################################################################
###                                                                        ###
###        Electronic paper (Acta Crystallographica Section E)             ###
###                                                                        ###
##############################################################################
#                                                                            #
# This CIF contains the data in a paper accepted for publication in Acta     #
# Crystallographica Section E. It conforms to the requirements of Notes      #
# for Authors for Section E, and has been peer reviewed under the auspices   #
# of the IUCr Commission on Journals.                                        #
#                                                                            #
# Full details of the Crystallographic Information File format               #
# are given in the paper "The Crystallographic Information File (CIF):       #
# a New Standard Archive File for Crystallography" by S. R. Hall, F. H.      #
# Allen and I. D. Brown [Acta Cryst. (1991), A47, 655-685].                  #
#                                                                            #
# The current version of the core CIF dictionary is obtainable from          #
# ftp://ftp.iucr.org/pub/cif_core.dic. The current version number is 2.4.    #
#                                                                            #
# Software is freely available for graphical display of the structure(s) in  #
# this CIF.  For information consult the CIF home page http://www.iucr.org/  #
# cif/home.html                                                              #
#                                                                            #
# This file may be used for bona fide research purposes within the           #
# scientific community so long as proper attribution is given to the journal # 
# article from which it was obtained.                                        #
#                                                                            #
##############################################################################
                                             
data_I
_audit_creation_method     'WinGX routine CIF_UPDATE'
_chemical_name_systematic
;
1,2-Bis(di-2-pyridylphosphinoyl)ethane
;
_chemical_formula_moiety     'C22 H20 N4 O2 P2'
_chemical_formula_sum     'C22 H20 N4 O2 P2'
_chemical_formula_iupac     'C22 H20 N4 O2 P2'
_chemical_formula_weight     434.36
_symmetry_cell_setting     triclinic
_symmetry_space_group_name_H-M     'P -1'
_symmetry_space_group_name_Hall     -p_1
loop_
    _symmetry_equiv_pos_as_xyz
    'x, y, z'
    '-x, -y, -z'
_cell_length_a     8.3760(6)
_cell_length_b     8.8496(8)
_cell_length_c     16.2332(11)
_cell_angle_alpha     105.627(7)
_cell_angle_beta     92.429(5)
_cell_angle_gamma     112.559(7)
_cell_volume     1055.67(16)
_cell_formula_units_Z     2
_cell_measurement_reflns_used     2539
_cell_measurement_theta_min     3.2726
_cell_measurement_theta_max     32.6159
_cell_measurement_temperature     110(2)
_exptl_crystal_description     plate
_exptl_crystal_colour     colourless
_exptl_crystal_size_max     0.2219
_exptl_crystal_size_mid     0.0966
_exptl_crystal_size_min     0.0554
_exptl_crystal_density_diffrn     1.366
_exptl_crystal_density_method     'not measured'
_exptl_crystal_F_000     452
_exptl_absorpt_coefficient_mu     0.233
_exptl_absorpt_correction_type     Gaussian
_exptl_absorpt_process_details
                               '(<i>CrysAlis RED</i>; Oxford Diffraction, 2008)'
_exptl_absorpt_correction_T_min     0.968
_exptl_absorpt_correction_T_max     0.988
_exptl_special_details
;
;
_diffrn_ambient_temperature     110(2)
_diffrn_radiation_type     MoK\a
_diffrn_radiation_wavelength     0.71073
_diffrn_radiation_source     ' sealed tube'
_diffrn_radiation_monochromator     graphite
_diffrn_measurement_device_type
;
Oxford Diffraction Gemini
;
_diffrn_measurement_method     \w
_diffrn_reflns_number     10983
_diffrn_reflns_av_R_equivalents     0.0593
_diffrn_reflns_theta_min     3.28
_diffrn_reflns_theta_max     27.5
_diffrn_reflns_theta_full     27.5
_diffrn_measured_fraction_theta_max     0.998
_diffrn_measured_fraction_theta_full     0.998
_diffrn_reflns_limit_h_min     -10
_diffrn_reflns_limit_h_max     10
_diffrn_reflns_limit_k_min     -11
_diffrn_reflns_limit_k_max     11
_diffrn_reflns_limit_l_min     -21
_diffrn_reflns_limit_l_max     21
_refine_special_details
;
;
_reflns_number_total     4842
_reflns_number_gt     2698
_reflns_threshold_expression     I>2\s(I)
_refine_ls_structure_factor_coef     Fsqd
_refine_ls_matrix_type     full
_refine_ls_R_factor_all     0.1067
_refine_ls_R_factor_gt     0.0516
_refine_ls_wR_factor_gt     0.102
_refine_ls_wR_factor_ref     0.1121
_refine_ls_goodness_of_fit_ref     0.857
_refine_ls_restrained_S_all     0.857
_refine_ls_number_reflns     4842
_refine_ls_number_parameters     271
_refine_ls_number_restraints     0
_refine_ls_hydrogen_treatment     constr
_refine_ls_weighting_scheme     calc
_refine_ls_weighting_details
                'calc w=1/[\s^2^(Fo^2^)+(0.0495P)^2^ ] where P=(Fo^2^+2Fc^2^)/3'
_atom_sites_solution_hydrogens     geom
_atom_sites_solution_primary     direct
_atom_sites_solution_secondary     difmap
_refine_ls_shift/su_max     0.002
_refine_ls_shift/su_mean     0
_refine_diff_density_max     0.429
_refine_diff_density_min     -0.338
_refine_ls_extinction_method     none
loop_
    _atom_type_symbol
    _atom_type_description
    _atom_type_scat_dispersion_real
    _atom_type_scat_dispersion_imag
    _atom_type_scat_source
    C C 0.0033 0.0016 'International Tables Vol C Tables 4.2.6.8 and 6.1.1.4'
    H H 0 0 'International Tables Vol C Tables 4.2.6.8 and 6.1.1.4'
    N N 0.0061 0.0033 'International Tables Vol C Tables 4.2.6.8 and 6.1.1.4'
    O O 0.0106 0.006 'International Tables Vol C Tables 4.2.6.8 and 6.1.1.4'
    P P 0.1023 0.0942 'International Tables Vol C Tables 4.2.6.8 and 6.1.1.4'
_computing_data_collection     'CrysAlis CCD (Oxford Diffraction, 2008)'
_computing_cell_refinement     'CrysAlis RED (Oxford Diffraction, 2008)'
_computing_data_reduction     'CrysAlis RED (Oxford Diffraction, 2008)'
_computing_structure_solution     'SIR92 (Altomare <i>et al.</i>,  1994)'
_computing_structure_refinement     'SHELXL97 (Sheldrick, 2008)'
_computing_molecular_graphics     'ORTEPII (Johnson, 1976)'
_computing_publication_material     'publCIF (Westrip, 2009)'
loop_
    _atom_site_type_symbol
    _atom_site_label
    _atom_site_fract_x
    _atom_site_fract_y
    _atom_site_fract_z
    _atom_site_U_iso_or_equiv
    _atom_site_adp_type
    _atom_site_calc_flag
    _atom_site_refinement_flags
    _atom_site_occupancy
    _atom_site_disorder_assembly
    _atom_site_disorder_group
    P P1 0.18196(9) 0.21056(9) 0.45935(4) 0.02233(18) Uani d . 1 . .
    O O1 0.3253(2) 0.3074(2) 0.53572(11) 0.0272(4) Uani d . 1 . .
    C C111 0.2511(3) 0.0876(3) 0.37091(16) 0.0217(6) Uani d . 1 . .
    N N112 0.1239(3) -0.0366(3) 0.30732(14) 0.0267(5) Uani d . 1 . .
    C C113 0.1759(4) -0.1218(4) 0.24034(17) 0.0320(7) Uani d . 1 . .
    H H113 0.0879 -0.2109 0.195 0.038 Uiso calc R 1 . .
    C C114 0.3487(4) -0.0891(4) 0.23254(18) 0.0320(7) Uani d . 1 . .
    H H114 0.3782 -0.1528 0.1831 0.038 Uiso calc R 1 . .
    C C115 0.4767(4) 0.0385(4) 0.29857(19) 0.0372(8) Uani d . 1 . .
    H H115 0.5969 0.0641 0.2957 0.045 Uiso calc R 1 . .
    C C116 0.4284(3) 0.1287(4) 0.36902(18) 0.0313(7) Uani d . 1 . .
    H H116 0.5146 0.2172 0.4153 0.038 Uiso calc R 1 . .
    C C121 0.1197(3) 0.3509(3) 0.41523(15) 0.0227(6) Uani d . 1 . .
    N N122 -0.0518(3) 0.2959(3) 0.38395(15) 0.0300(6) Uani d . 1 . .
    C C123 -0.0959(4) 0.4009(4) 0.35135(19) 0.0352(7) Uani d . 1 . .
    H H123 -0.216 0.3661 0.3298 0.042 Uiso calc R 1 . .
    C C124 0.0236(4) 0.5571(4) 0.34727(17) 0.0310(7) Uani d . 1 . .
    H H124 -0.0142 0.6263 0.3228 0.037 Uiso calc R 1 . .
    C C125 0.1972(4) 0.6111(4) 0.37892(17) 0.0316(7) Uani d . 1 . .
    H H125 0.2816 0.7184 0.3773 0.038 Uiso calc R 1 . .
    C C126 0.2464(3) 0.5055(3) 0.41316(16) 0.0256(6) Uani d . 1 . .
    H H126 0.3659 0.5388 0.4351 0.031 Uiso calc R 1 . .
    C C10 -0.0180(3) 0.0583(3) 0.47773(16) 0.0242(6) Uani d . 1 . .
    H H10A -0.0786 0.121 0.5142 0.029 Uiso calc R 1 . .
    H H10B -0.0962 -0.0124 0.4216 0.029 Uiso calc R 1 . .
    P P2 0.68020(8) 0.27338(9) 0.04404(4) 0.02132(18) Uani d . 1 . .
    O O2 0.7095(2) 0.3187(2) -0.03767(11) 0.0278(4) Uani d . 1 . .
    C C211 0.6499(3) 0.4398(3) 0.12649(16) 0.0213(6) Uani d . 1 . .
    N N212 0.6135(3) 0.4071(3) 0.20118(14) 0.0279(5) Uani d . 1 . .
    C C213 0.6005(4) 0.5335(4) 0.26420(18) 0.0327(7) Uani d . 1 . .
    H H213 0.5758 0.5138 0.3179 0.039 Uiso calc R 1 . .
    C C214 0.6210(3) 0.6903(4) 0.2556(2) 0.0358(7) Uani d . 1 . .
    H H214 0.6111 0.7759 0.3025 0.043 Uiso calc R 1 . .
    C C215 0.6559(3) 0.7211(4) 0.1781(2) 0.0347(7) Uani d . 1 . .
    H H215 0.6695 0.8277 0.1702 0.042 Uiso calc R 1 . .
    C C216 0.6707(3) 0.5931(4) 0.11223(19) 0.0299(7) Uani d . 1 . .
    H H216 0.6949 0.61 0.058 0.036 Uiso calc R 1 . .
    C C221 0.8672(3) 0.2545(3) 0.09411(16) 0.0218(6) Uani d . 1 . .
    N N222 0.8365(3) 0.1354(3) 0.13511(14) 0.0285(5) Uani d . 1 . .
    C C223 0.9776(4) 0.1286(4) 0.17259(18) 0.0335(7) Uani d . 1 . .
    H H223 0.9594 0.0457 0.2022 0.04 Uiso calc R 1 . .
    C C224 1.1484(4) 0.2342(4) 0.17114(18) 0.0330(7) Uani d . 1 . .
    H H224 1.2439 0.2227 0.1984 0.04 Uiso calc R 1 . .
    C C225 1.1771(3) 0.3559(4) 0.12949(18) 0.0342(7) Uani d . 1 . .
    H H225 1.2929 0.4316 0.1281 0.041 Uiso calc R 1 . .
    C C226 1.0340(3) 0.3661(4) 0.08959(17) 0.0278(6) Uani d . 1 . .
    H H226 1.0498 0.4481 0.0596 0.033 Uiso calc R 1 . .
    C C20 0.4938(3) 0.0766(3) 0.03363(16) 0.0212(6) Uani d . 1 . .
    H H20A 0.4874 0.0554 0.0905 0.025 Uiso calc R 1 . .
    H H20B 0.3853 0.0876 0.0159 0.025 Uiso calc R 1 . .
loop_
    _atom_site_aniso_label
    _atom_site_aniso_U_11
    _atom_site_aniso_U_22
    _atom_site_aniso_U_33
    _atom_site_aniso_U_12
    _atom_site_aniso_U_13
    _atom_site_aniso_U_23
    P1 0.0206(4) 0.0253(4) 0.0224(4) 0.0096(3) 0.0051(3) 0.0090(3)
    O1 0.0232(9) 0.0318(11) 0.0235(10) 0.0099(9) 0.0022(8) 0.0063(8)
    C111 0.0238(14) 0.0239(15) 0.0205(13) 0.0105(12) 0.0034(11) 0.0107(12)
    N112 0.0328(13) 0.0261(14) 0.0234(12) 0.0148(11) 0.0026(10) 0.0073(11)
    C113 0.0433(18) 0.0298(17) 0.0235(15) 0.0168(15) 0.0002(13) 0.0072(13)
    C114 0.0463(18) 0.0262(17) 0.0295(16) 0.0186(15) 0.0148(14) 0.0115(14)
    C115 0.0328(16) 0.0311(18) 0.050(2) 0.0137(14) 0.0224(15) 0.0120(16)
    C116 0.0261(15) 0.0256(17) 0.0358(17) 0.0058(13) 0.0070(13) 0.0063(14)
    C121 0.0250(14) 0.0237(15) 0.0201(14) 0.0105(12) 0.0067(11) 0.0066(12)
    N122 0.0216(12) 0.0288(14) 0.0420(14) 0.0083(11) 0.0007(10) 0.0181(12)
    C123 0.0262(15) 0.0337(19) 0.0480(19) 0.0103(14) 0.0022(13) 0.0197(15)
    C124 0.0354(16) 0.0282(17) 0.0341(16) 0.0159(14) 0.0042(13) 0.0128(14)
    C125 0.0342(16) 0.0201(16) 0.0361(17) 0.0037(13) 0.0084(13) 0.0126(13)
    C126 0.0239(14) 0.0268(16) 0.0232(14) 0.0083(12) 0.0031(11) 0.0065(12)
    C10 0.0213(14) 0.0279(16) 0.0256(14) 0.0110(12) 0.0061(11) 0.0104(12)
    P2 0.0193(3) 0.0198(4) 0.0227(4) 0.0056(3) 0.0010(3) 0.0071(3)
    O2 0.0289(10) 0.0251(11) 0.0265(10) 0.0079(9) 0.0018(8) 0.0084(9)
    C211 0.0125(12) 0.0214(15) 0.0253(14) 0.0052(11) -0.0033(11) 0.0037(12)
    N212 0.0272(12) 0.0358(15) 0.0220(12) 0.0161(11) -0.0015(10) 0.0070(11)
    C213 0.0332(16) 0.044(2) 0.0234(15) 0.0229(15) 0.0014(12) 0.0042(14)
    C214 0.0262(15) 0.0336(19) 0.0426(19) 0.0162(14) 0.0004(14) -0.0008(15)
    C215 0.0232(15) 0.0180(16) 0.057(2) 0.0052(12) 0.0057(14) 0.0069(15)
    C216 0.0195(14) 0.0267(17) 0.0400(17) 0.0058(12) 0.0060(12) 0.0104(14)
    C221 0.0225(14) 0.0214(15) 0.0208(14) 0.0089(12) 0.0039(11) 0.0053(12)
    N222 0.0250(12) 0.0265(14) 0.0348(13) 0.0087(11) 0.0012(10) 0.0141(11)
    C223 0.0295(16) 0.0307(18) 0.0421(18) 0.0093(14) 0.0003(13) 0.0191(15)
    C224 0.0234(15) 0.0388(19) 0.0399(18) 0.0134(14) -0.0027(13) 0.0169(15)
    C225 0.0196(14) 0.0389(19) 0.0412(18) 0.0069(13) 0.0058(13) 0.0155(15)
    C226 0.0240(14) 0.0279(17) 0.0321(16) 0.0069(13) 0.0059(12) 0.0157(13)
    C20 0.0185(13) 0.0212(15) 0.0226(14) 0.0072(11) -0.0002(11) 0.0067(11)
_geom_special_details
;
All e.s.d.'s (except the e.s.d. in the dihedral angle between two l.s. planes)
are estimated using the full covariance matrix. The cell e.s.d.'s are taken
into account individually in the estimation of e.s.d.'s in distances, angles
and torsion angles; correlations between e.s.d.'s in cell parameters are only
used when they are defined by crystal symmetry. An approximate (isotropic)
treatment of cell e.s.d.'s is used for estimating e.s.d.'s involving l.s.
planes.
;
loop_
    _geom_bond_atom_site_label_1
    _geom_bond_atom_site_label_2
    _geom_bond_site_symmetry_2
    _geom_bond_distance
    _geom_bond_publ_flag
    P1 O1 . 1.4917(18) ?
    P1 C10 . 1.799(3) ?
    P1 C121 . 1.809(3) ?
    P1 C111 . 1.815(3) ?
    C111 N112 . 1.344(3) ?
    C111 C116 . 1.391(3) ?
    N112 C113 . 1.339(3) ?
    C113 C114 . 1.381(4) ?
    C113 H113 . 0.95 ?
    C114 C115 . 1.377(4) ?
    C114 H114 . 0.95 ?
    C115 C116 . 1.380(4) ?
    C115 H115 . 0.95 ?
    C116 H116 . 0.95 ?
    C121 N122 . 1.352(3) ?
    C121 C126 . 1.383(4) ?
    N122 C123 . 1.339(3) ?
    C123 C124 . 1.382(4) ?
    C123 H123 . 0.95 ?
    C124 C125 . 1.371(4) ?
    C124 H124 . 0.95 ?
    C125 C126 . 1.381(4) ?
    C125 H125 . 0.95 ?
    C126 H126 . 0.95 ?
    C10 C10 2_556 1.516(5) ?
    C10 H10A . 0.99 ?
    C10 H10B . 0.99 ?
    P2 O2 . 1.4897(18) ?
    P2 C20 . 1.798(2) ?
    P2 C211 . 1.811(3) ?
    P2 C221 . 1.819(3) ?
    C211 N212 . 1.341(3) ?
    C211 C216 . 1.384(4) ?
    N212 C213 . 1.340(3) ?
    C213 C214 . 1.378(4) ?
    C213 H213 . 0.95 ?
    C214 C215 . 1.378(4) ?
    C214 H214 . 0.95 ?
    C215 C216 . 1.382(4) ?
    C215 H215 . 0.95 ?
    C216 H216 . 0.95 ?
    C221 N222 . 1.343(3) ?
    C221 C226 . 1.386(3) ?
    N222 C223 . 1.336(3) ?
    C223 C224 . 1.382(4) ?
    C223 H223 . 0.95 ?
    C224 C225 . 1.372(4) ?
    C224 H224 . 0.95 ?
    C225 C226 . 1.383(4) ?
    C225 H225 . 0.95 ?
    C226 H226 . 0.95 ?
    C20 C20 2_655 1.536(5) ?
    C20 H20A . 0.99 ?
    C20 H20B . 0.99 ?
loop_
    _geom_angle_atom_site_label_1
    _geom_angle_atom_site_label_2
    _geom_angle_atom_site_label_3
    _geom_angle_site_symmetry_1
    _geom_angle_site_symmetry_3
    _geom_angle
    _geom_angle_publ_flag
    O1 P1 C10 . . 115.87(11) ?
    O1 P1 C121 . . 112.56(12) ?
    C10 P1 C121 . . 105.88(12) ?
    O1 P1 C111 . . 110.98(11) ?
    C10 P1 C111 . . 105.53(12) ?
    C121 P1 C111 . . 105.23(11) ?
    N112 C111 C116 . . 123.1(2) ?
    N112 C111 P1 . . 116.64(18) ?
    C116 C111 P1 . . 120.2(2) ?
    C113 N112 C111 . . 116.4(2) ?
    N112 C113 C114 . . 124.6(3) ?
    N112 C113 H113 . . 117.7 ?
    C114 C113 H113 . . 117.7 ?
    C115 C114 C113 . . 118.0(3) ?
    C115 C114 H114 . . 121 ?
    C113 C114 H114 . . 121 ?
    C114 C115 C116 . . 119.3(3) ?
    C114 C115 H115 . . 120.4 ?
    C116 C115 H115 . . 120.4 ?
    C115 C116 C111 . . 118.7(3) ?
    C115 C116 H116 . . 120.6 ?
    C111 C116 H116 . . 120.6 ?
    N122 C121 C126 . . 123.0(2) ?
    N122 C121 P1 . . 117.2(2) ?
    C126 C121 P1 . . 119.86(19) ?
    C123 N122 C121 . . 116.5(2) ?
    N122 C123 C124 . . 123.6(3) ?
    N122 C123 H123 . . 118.2 ?
    C124 C123 H123 . . 118.2 ?
    C125 C124 C123 . . 119.3(3) ?
    C125 C124 H124 . . 120.4 ?
    C123 C124 H124 . . 120.4 ?
    C124 C125 C126 . . 118.4(3) ?
    C124 C125 H125 . . 120.8 ?
    C126 C125 H125 . . 120.8 ?
    C125 C126 C121 . . 119.3(2) ?
    C125 C126 H126 . . 120.4 ?
    C121 C126 H126 . . 120.4 ?
    C10 C10 P1 2_556 . 111.2(2) ?
    C10 C10 H10A 2_556 . 109.4 ?
    P1 C10 H10A . . 109.4 ?
    C10 C10 H10B 2_556 . 109.4 ?
    P1 C10 H10B . . 109.4 ?
    H10A C10 H10B . . 108 ?
    O2 P2 C20 . . 115.28(11) ?
    O2 P2 C211 . . 111.60(12) ?
    C20 P2 C211 . . 106.06(11) ?
    O2 P2 C221 . . 112.89(11) ?
    C20 P2 C221 . . 106.09(12) ?
    C211 P2 C221 . . 104.05(11) ?
    N212 C211 C216 . . 123.4(2) ?
    N212 C211 P2 . . 116.2(2) ?
    C216 C211 P2 . . 120.4(2) ?
    C213 N212 C211 . . 116.5(2) ?
    N212 C213 C214 . . 123.8(3) ?
    N212 C213 H213 . . 118.1 ?
    C214 C213 H213 . . 118.1 ?
    C215 C214 C213 . . 119.1(3) ?
    C215 C214 H214 . . 120.5 ?
    C213 C214 H214 . . 120.5 ?
    C214 C215 C216 . . 118.2(3) ?
    C214 C215 H215 . . 120.9 ?
    C216 C215 H215 . . 120.9 ?
    C215 C216 C211 . . 119.0(3) ?
    C215 C216 H216 . . 120.5 ?
    C211 C216 H216 . . 120.5 ?
    N222 C221 C226 . . 123.4(2) ?
    N222 C221 P2 . . 118.23(18) ?
    C226 C221 P2 . . 118.36(19) ?
    C223 N222 C221 . . 116.2(2) ?
    N222 C223 C224 . . 124.3(3) ?
    N222 C223 H223 . . 117.8 ?
    C224 C223 H223 . . 117.8 ?
    C225 C224 C223 . . 118.6(2) ?
    C225 C224 H224 . . 120.7 ?
    C223 C224 H224 . . 120.7 ?
    C224 C225 C226 . . 118.7(3) ?
    C224 C225 H225 . . 120.6 ?
    C226 C225 H225 . . 120.6 ?
    C225 C226 C221 . . 118.8(2) ?
    C225 C226 H226 . . 120.6 ?
    C221 C226 H226 . . 120.6 ?
    C20 C20 P2 2_655 . 111.1(2) ?
    C20 C20 H20A 2_655 . 109.4 ?
    P2 C20 H20A . . 109.4 ?
    C20 C20 H20B 2_655 . 109.4 ?
    P2 C20 H20B . . 109.4 ?
    H20A C20 H20B . . 108 ?
data_global
_journal_date_recd_electronic     2009-01-20
_journal_date_accepted     2009-02-09
_journal_name_full     'Acta Crystallographica, Section E'
_journal_year     2009
_journal_volume     65
_journal_issue      3
_journal_page_first     o542
_journal_page_last     o542
_journal_paper_category     QO
_journal_coeditor_code     FJ2193
_publ_contact_author_name     'Skelton, B. W.'
_publ_contact_author_address
;Chemistry,
School of Biomedical, Biomolecular & Chemical Sciences,
The University of
 Western Australia,
35, Stirling Highway,
 Crawley, Perth,
 Western Australia,
 6009.
;
_publ_contact_author_email     brian.skelton@uwa.edu.au
_publ_contact_author_fax     (+61)_08_6488_1118
_publ_contact_author_phone     (+61)_08_6488_7107
_publ_section_title
;
1,2-Bis(di-2-pyridylphosphinoyl)ethane
;
loop_
    _publ_author_name
    _publ_author_footnote
    _publ_author_address
    'Berners-Price, Susan J.' .
;
Chemistry
School of Biomedical, Biomolecular and Chemical Sciences
The University of Western Australia
35 Stirling Highway,
Crawley
Perth 6009
Western Australia
Australia
;
    'Navarro, Maribel'
;
Present Address:  Laborat\'orio de Qu\'imica Bioinorg\'anica,
Centro de Qu\'imica,
Instituto Venezolano de  Investigaciones Cient\'ificas (IVIC),
Caracas 1020-A,
Venezuela.
;
;
Chemistry
School of Biomedical, Biomolecular and Chemical Sciences
The University of Western Australia
35 Stirling Highway,
Crawley
Perth 6009
Western Australia
Australia
;
    'Skelton, Brian W.' .
;
Chemistry
School of Biomedical, Biomolecular and Chemical Sciences
The University of Western Australia
35 Stirling Highway,
Crawley
Perth 6009
Western Australia
Australia
;
_publ_section_synopsis     .
_diffrn_standards_number     0
_diffrn_standards_interval_count     0
_diffrn_standards_decay_%     0
