# Supplementary material for: 1,2-Bis(di-2-pyridylphosphino­yl)ethane
Source: Acta Crystallogr Sect E Struct Rep Online. 2009 Feb 18;65(Pt 3):o542. doi: 10.1107/S1600536809004590 (PMC2968607; doi:10.1107/S1600536809004590)
Supplement: Supplementary file 2 [file e-65-0o542-Isup2.hkl]

#
# h,k,l, Fc-squared, Fo-squared, sigma(Fo-squared) and status flag
#
data_I
_shelx_title ' mn14 in P-1'
_shelx_refln_list_code          4
_shelx_F_calc_maximum      167.89
_exptl_crystal_F_000       452.00
_reflns_d_resolution_high  0.7697
 
loop_
 _symmetry_equiv_pos_as_xyz
 'x, y, z'
 '-x, -y, -z'
 
_cell_length_a     8.3760
_cell_length_b     8.8496
_cell_length_c    16.2332
_cell_angle_alpha 105.627
_cell_angle_beta   92.429
_cell_angle_gamma 112.559
 
_shelx_F_squared_multiplier     1.000
 
loop_
 _refln_index_h
 _refln_index_k
 _refln_index_l
 _refln_F_squared_calc
 _refln_F_squared_meas
 _refln_F_squared_sigma
 _refln_observed_status
   2   0   0      936.70      956.16     18.00 o
   3   0   0      576.86      629.06     15.68 o
   4   0   0      670.25      690.07     36.15 o
   5   0   0        4.73       13.67     12.74 o
   6   0   0     1743.29     1750.87     45.73 o
   7   0   0        0.03       13.85     11.71 o
   8   0   0       76.67       80.28     14.48 o
   9   0   0        0.15        0.00     22.69 o
 -10   1   0       63.11       75.93     27.57 o
  -9   1   0        6.85       17.21     23.79 o
  -8   1   0        9.53       12.74     12.15 o
  -7   1   0       36.51       35.45     11.19 o
  -6   1   0      304.10      287.18     14.66 o
  -5   1   0      118.88      118.54     10.08 o
  -4   1   0      446.00      430.06     16.68 o
  -3   1   0     2863.16     2997.24     23.31 o
  -2   1   0      635.01      647.00      8.91 o
   1   1   0        5.94       10.12      7.38 o
   2   1   0      787.53      948.91     15.99 o
   3   1   0     1634.46     1787.08     32.04 o
   4   1   0     2108.88     2191.90     57.50 o
   5   1   0       37.39       33.58     13.79 o
   6   1   0        6.47        6.51     15.03 o
   7   1   0       29.38       42.50     18.52 o
   8   1   0        9.43       31.00     21.34 o
   9   1   0       13.47        8.78     25.24 o
 -10   2   0       44.88       40.98     25.97 o
  -9   2   0       30.99       29.26     23.64 o
  -8   2   0      475.38      444.52     19.36 o
  -7   2   0      114.56      107.00     11.11 o
  -6   2   0      897.54      893.72     23.66 o
  -5   2   0      966.32     1067.50     25.71 o
  -4   2   0      167.49      198.41      8.99 o
  -3   2   0      410.86      408.65      8.72 o
  -2   2   0     1340.40     1328.90     14.73 o
  -1   2   0      215.99      223.44     13.18 o
   0   2   0      866.15      884.92     27.17 o
   1   2   0      154.72      166.64     11.45 o
   2   2   0     2819.12     3027.55     51.89 o
   3   2   0       27.68       42.02     10.93 o
   4   2   0      541.51      549.67     21.73 o
   5   2   0       40.72       47.95     14.59 o
   6   2   0      323.70      289.65     22.92 o
   7   2   0        0.09        0.00     19.30 o
   8   2   0      516.74      614.02     35.87 o
 -10   3   0      178.15      242.20     63.86 o
  -9   3   0        9.37       16.35     24.38 o
  -8   3   0        5.96       16.20     11.68 o
  -7   3   0       14.05       21.15      8.70 o
  -6   3   0      463.95      460.51     15.94 o
  -5   3   0      116.84       93.05      8.14 o
  -4   3   0      425.11      412.50     12.38 o
  -3   3   0      337.16      320.45     10.54 o
  -2   3   0      512.44      483.44     16.10 o
  -1   3   0      547.14      568.49     18.19 o
   0   3   0      760.94      815.64     22.52 o
   1   3   0      254.92      244.74     18.27 o
   2   3   0      493.87      499.83     34.77 o
   3   3   0      972.92     1026.79     29.09 o
   4   3   0      458.54      462.46     22.70 o
   5   3   0     1252.52     1286.39     36.58 o
   6   3   0      452.36      440.54     26.92 o
   7   3   0        3.22        0.00     22.59 o
   8   3   0        1.45        0.00     35.41 o
 -10   4   0       16.33       13.16     28.75 o
  -9   4   0      303.95      283.77     34.50 o
  -8   4   0      222.92      208.81     30.06 o
  -7   4   0      235.49      255.68     35.28 o
  -6   4   0      157.38      123.23     26.95 o
  -5   4   0      206.60      194.82     13.64 o
  -4   4   0       68.03       55.11     11.54 o
  -3   4   0      263.06      269.64     14.95 o
  -2   4   0      839.85      849.55     18.46 o
  -1   4   0      548.77      511.75     16.00 o
   0   4   0        7.77       16.83     11.48 o
   1   4   0        5.47        0.00     19.65 o
   2   4   0        0.80        1.71     14.02 o
   3   4   0        3.50        6.21     13.44 o
   4   4   0        4.70        0.00     15.83 o
   5   4   0      160.63      145.24     20.55 o
   6   4   0        9.64       22.13     21.45 o
   7   4   0       85.08       99.90     34.47 o
 -10   5   0       94.13       74.87     32.21 o
  -9   5   0       58.46       60.82     27.16 o
  -8   5   0        0.01        5.21     31.08 o
  -7   5   0       13.76       31.69     19.93 o
  -6   5   0       17.72        8.92     12.70 o
  -5   5   0      589.95      545.99     21.85 o
  -4   5   0     1326.86     1353.95     30.43 o
  -3   5   0     2930.60     3080.48     36.35 o
  -2   5   0      121.74      103.53     15.82 o
  -1   5   0      161.16      148.03     20.59 o
   0   5   0      366.30      388.14     30.78 o
   1   5   0      571.98      611.33     40.77 o
   2   5   0        3.24       10.69     15.90 o
   3   5   0      246.10      248.33     23.14 o
   4   5   0       73.60       94.12     21.75 o
   5   5   0       61.09       99.85     18.24 o
   6   5   0        1.61       18.23     34.77 o
 -10   6   0       19.65       17.41     21.91 o
  -9   6   0       55.21       62.77     23.58 o
  -8   6   0       24.46       31.68     21.37 o
  -7   6   0     1574.14     1691.28     43.32 o
  -6   6   0      145.20      139.02     22.21 o
  -5   6   0        7.19        0.00     13.06 o
  -4   6   0       49.17       53.01     13.27 o
  -3   6   0      361.98      364.79     30.26 o
  -2   6   0      354.39      387.32     26.68 o
  -1   6   0      824.93      771.34     30.36 o
   0   6   0      387.07      365.21     34.60 o
   1   6   0      221.05      245.73     35.90 o
   2   6   0      130.69       80.85     19.54 o
   3   6   0        0.89        0.00     19.98 o
   4   6   0        4.92        0.00     21.92 o
   5   6   0       74.47       74.44     45.30 o
 -10   7   0       48.34       60.09     28.07 o
  -9   7   0        5.97        0.00     25.19 o
  -8   7   0      162.91      149.97     20.78 o
  -7   7   0       12.33       11.24     16.16 o
  -6   7   0       65.03       52.08     15.84 o
  -5   7   0      628.50      567.59     26.73 o
  -4   7   0      380.26      361.01     20.91 o
  -3   7   0     1551.21     1680.36     45.37 o
  -2   7   0        6.53        0.00     16.64 o
  -1   7   0        1.36        6.97     16.02 o
   0   7   0       17.33       21.82     20.95 o
   1   7   0      299.82      305.17     41.44 o
   2   7   0        3.98       13.47     20.18 o
   3   7   0      381.48      356.54     53.09 o
   4   7   0       21.72        3.33     44.82 o
 -10   8   0        7.06        0.86     30.28 o
  -9   8   0      116.54      146.16     29.94 o
  -8   8   0      143.43      141.46     21.44 o
  -7   8   0       16.49       20.04     17.57 o
  -6   8   0       19.19       10.81     17.30 o
  -5   8   0       75.09       69.03     17.22 o
  -4   8   0        5.03       15.19     19.87 o
  -3   8   0      211.69      226.88     24.17 o
  -2   8   0      402.88      374.89     29.13 o
  -1   8   0      186.78      212.83     53.71 o
   0   8   0        0.10       19.26     22.32 o
   1   8   0      515.98      553.31     29.82 o
   2   8   0       72.29       55.89     33.32 o
   3   8   0       26.76       29.80     32.44 o
  -9   9   0       70.00       76.96     45.35 o
  -8   9   0        0.25       20.91     20.06 o
  -7   9   0        1.73        0.00     16.22 o
  -6   9   0        4.11        0.00     27.94 o
  -5   9   0      507.93      550.60     34.67 o
  -4   9   0        1.14       24.84     24.97 o
  -3   9   0       10.70       28.20     22.04 o
  -2   9   0       25.90        6.34     22.41 o
  -1   9   0        4.36        3.17     26.01 o
   0   9   0       13.86       37.22     26.44 o
   1   9   0      111.93       68.69     31.73 o
   2   9   0        9.85        2.14     32.81 o
  -8  10   0      146.39      125.95     28.80 o
  -7  10   0        1.39        2.45     34.58 o
  -6  10   0       19.99       18.60     46.21 o
  -5  10   0        2.32       56.62     44.19 o
  -4  10   0        1.73        6.18     24.03 o
  -3  10   0        0.43        0.00     23.65 o
  -2  10   0      195.45      198.46     32.33 o
  -1  10   0        0.63       25.57     30.31 o
   0  10   0       13.74       28.11     29.86 o
  -5  11   0       96.70      124.43     49.15 o
  -4  11   0        2.38        0.00     49.57 o
   3 -11   1       35.86       72.09     55.10 o
   4 -11   1       42.46       88.74     54.54 o
   5 -11   1        5.89       33.71     51.34 o
   6 -11   1        6.93        0.00     49.90 o
   0 -10   1       37.25       36.18     30.64 o
   1 -10   1       80.03       43.73     33.12 o
   2 -10   1       17.12        3.14     28.87 o
   3 -10   1      138.03      132.85     28.04 o
   4 -10   1      125.72      133.74     26.68 o
   5 -10   1        0.58       36.72     23.18 o
   6 -10   1      105.08      125.65     33.91 o
   7 -10   1        4.22        0.00     24.78 o
   8 -10   1        8.88        3.74     21.02 o
  -2  -9   1       17.36        0.00     34.74 o
  -1  -9   1       22.45       28.16     29.68 o
   0  -9   1       12.57        0.00     26.48 o
   1  -9   1        0.48        0.00     26.06 o
   2  -9   1       46.12       74.38     23.29 o
   3  -9   1       73.43       71.86     23.66 o
   4  -9   1        6.92       26.63     19.60 o
   5  -9   1       26.90       12.31     22.42 o
   6  -9   1        9.56        0.71     18.19 o
   7  -9   1        0.14        5.02     16.39 o
   8  -9   1       73.30      129.10     22.00 o
   9  -9   1        0.95       12.56     27.67 o
  -3  -8   1       60.86       53.39     43.55 o
  -2  -8   1       34.66       44.69     39.57 o
  -1  -8   1       21.94       24.63     20.84 o
   0  -8   1       87.36      105.91     27.31 o
   1  -8   1       44.86       29.00     20.16 o
   2  -8   1      669.65      667.72     35.23 o
   3  -8   1      106.26       97.22     20.56 o
   4  -8   1       80.49       71.29     20.78 o
   5  -8   1       71.55       66.53     16.74 o
   6  -8   1       99.23       96.68     19.46 o
   7  -8   1        1.89        2.71     15.94 o
   8  -8   1       29.11       35.79     18.56 o
   9  -8   1        6.75        0.00     26.60 o
  10  -8   1        2.06        0.00     28.77 o
  -5  -7   1       29.15       22.29     52.33 o
  -4  -7   1       26.16       17.09     41.77 o
  -3  -7   1       10.19       37.97     37.33 o
  -2  -7   1      368.68      345.63     27.40 o
  -1  -7   1      275.48      283.79     39.97 o
   0  -7   1      121.80       96.05     30.57 o
   1  -7   1      244.49      220.76     22.31 o
   2  -7   1      559.80      553.12     29.79 o
   3  -7   1       18.69       16.91     16.42 o
   4  -7   1       85.80       79.58     15.39 o
   5  -7   1       39.36       30.72     14.95 o
   6  -7   1      752.81      802.26     35.33 o
   7  -7   1       15.12        7.78     15.14 o
   8  -7   1      201.26      206.27     23.42 o
   9  -7   1      250.92      234.74     30.84 o
  10  -7   1        5.97        0.00     23.78 o
  -6  -6   1        2.35       27.08     54.56 o
  -5  -6   1      117.89      118.76     49.55 o
  -4  -6   1        7.05       21.59     39.82 o
  -3  -6   1       22.02       25.64     17.95 o
  -2  -6   1      226.84      200.28     25.84 o
  -1  -6   1        0.14        0.00     25.11 o
   0  -6   1       32.56       35.00     21.78 o
   1  -6   1      211.32      230.00     27.03 o
   2  -6   1      168.13      161.16     24.68 o
   3  -6   1      192.18      193.41     16.00 o
   4  -6   1      612.91      615.46     23.56 o
   5  -6   1      444.84      404.68     20.64 o
   6  -6   1      178.20      125.18     15.77 o
   7  -6   1       66.09       61.32     14.60 o
   8  -6   1       19.90       15.85     19.50 o
   9  -6   1      104.95      100.19     24.22 o
  10  -6   1      241.79      277.64     28.23 o
  -6  -5   1       18.36       26.85     30.95 o
  -5  -5   1      163.93      165.70     33.60 o
  -4  -5   1       20.82       26.67     15.68 o
  -3  -5   1       57.39       51.29     17.43 o
  -2  -5   1       39.89       20.55     15.01 o
  -1  -5   1        7.32       11.01     22.06 o
   0  -5   1      361.06      351.39     20.70 o
   1  -5   1      492.15      545.56     31.90 o
   2  -5   1        3.73        2.66     10.81 o
   3  -5   1      332.94      347.94     30.97 o
   4  -5   1       77.01       67.17     15.11 o
   5  -5   1       30.21       15.09     11.26 o
   6  -5   1      497.61      489.79     26.25 o
   7  -5   1      651.38      621.35     32.98 o
   8  -5   1      127.76      138.50     34.75 o
   9  -5   1       75.97       87.82     20.43 o
  10  -5   1      145.19      172.27     35.30 o
  -7  -4   1        1.27        0.70     32.10 o
  -6  -4   1      363.56      343.18     26.83 o
  -5  -4   1      176.49      190.28     20.06 o
  -4  -4   1      642.73      727.61     27.11 o
  -3  -4   1        2.51        2.82     12.28 o
  -2  -4   1       16.56        2.83     11.27 o
  -1  -4   1        0.08       10.90     20.40 o
   0  -4   1      123.54      114.07     22.44 o
   1  -4   1       51.25       29.07     16.44 o
   2  -4   1      526.02      549.28     16.17 o
   3  -4   1      440.45      399.95     16.40 o
   4  -4   1      354.76      372.58     13.59 o
   5  -4   1      479.25      462.60     27.61 o
   6  -4   1      310.78      286.41     18.69 o
   7  -4   1      229.71      207.65     19.37 o
   8  -4   1        0.80        7.89     23.28 o
   9  -4   1      121.51      111.20     28.44 o
  10  -4   1       33.78       66.87     28.84 o
  -8  -3   1        1.13        9.86     33.64 o
  -7  -3   1      306.74      375.87     29.20 o
  -6  -3   1       25.49       36.50     17.35 o
  -5  -3   1      206.29      199.94     18.63 o
  -4  -3   1        1.77        3.89     12.87 o
  -3  -3   1      166.53      177.14     14.32 o
  -2  -3   1        0.03        2.23     11.73 o
  -1  -3   1     4696.96     5118.38     82.15 o
   0  -3   1      284.47      304.60     12.99 o
   1  -3   1       38.60       35.90      9.48 o
   2  -3   1      260.75      272.80     11.46 o
   3  -3   1        1.49        7.02      7.70 o
   4  -3   1     1649.34     1755.77     31.48 o
   5  -3   1       24.76       20.41      7.14 o
   6  -3   1        7.63        3.27      9.49 o
   7  -3   1      425.60      401.70     16.94 o
   8  -3   1       34.39       69.88     30.72 o
   9  -3   1      386.61      399.92     36.99 o
  10  -3   1       58.99       49.31     32.52 o
  -9  -2   1       23.29       14.00     34.81 o
  -8  -2   1       21.63       17.34     21.46 o
  -7  -2   1        8.61        2.22     18.23 o
  -6  -2   1      195.57      174.02     20.37 o
  -5  -2   1      815.55      795.20     27.27 o
  -4  -2   1       32.99       19.70     12.36 o
  -3  -2   1      306.91      311.51     15.30 o
  -2  -2   1     1431.27     1510.27     34.04 o
  -1  -2   1       54.14       34.65      8.82 o
   0  -2   1      253.14      254.73     10.09 o
   1  -2   1     3063.86     3060.28     45.83 o
   2  -2   1      193.01      217.03      9.96 o
   3  -2   1      560.29      502.00      9.08 o
   4  -2   1      755.18      828.47     14.40 o
   5  -2   1      185.94      147.60      7.57 o
   6  -2   1       40.37       37.85      6.72 o
   7  -2   1      371.24      369.08     13.99 o
   8  -2   1       37.68       25.40     20.48 o
   9  -2   1      193.90      155.17     25.92 o
  10  -2   1        2.69        0.00     26.30 o
  -9  -1   1      184.54      234.27     29.85 o
  -8  -1   1       17.42        7.66     20.24 o
  -7  -1   1      102.68       62.81     19.42 o
  -6  -1   1      308.64      318.09     22.04 o
  -5  -1   1     1173.47     1111.34     33.36 o
  -4  -1   1       34.94       24.95     17.22 o
  -3  -1   1      976.23     1151.49     27.78 o
  -2  -1   1     1051.02     1120.75     15.86 o
  -1  -1   1    19232.51    20427.79     95.31 o
   2  -1   1     7012.45     7412.30     54.29 o
   3  -1   1     3285.10     3567.01     39.05 o
   4  -1   1       54.39       42.70      8.40 o
   5  -1   1     1108.32     1111.42     22.47 o
   6  -1   1      190.89      168.11     12.07 o
   7  -1   1       20.43       23.92      9.90 o
   8  -1   1       96.23       82.55     22.02 o
   9  -1   1       36.92       37.27     23.45 o
  10  -1   1        0.68        0.00     25.92 o
  -9   0   1        9.24        8.13     23.69 o
  -8   0   1        7.42        3.34     12.73 o
  -7   0   1       38.42       50.95     12.65 o
  -6   0   1       52.35       34.35     15.31 o
  -5   0   1      233.19      236.48     17.01 o
  -4   0   1     1456.53     1614.57     48.43 o
  -3   0   1       17.87       16.61      9.21 o
  -2   0   1     2249.84     2299.48     58.47 o
   2   0   1     4706.93     4988.62     68.24 o
   3   0   1     3605.09     3743.23     38.92 o
   4   0   1      328.50      307.01     29.77 o
   5   0   1     1389.19     1440.17     33.43 o
   6   0   1      757.71      797.01     29.76 o
   7   0   1        0.44       13.37     18.15 o
   8   0   1       12.04       33.17     20.69 o
   9   0   1        0.18        0.00     23.88 o
 -10   1   1        1.51        4.59     26.21 o
  -9   1   1      162.69      143.62     25.80 o
  -8   1   1        1.43        7.72     12.78 o
  -7   1   1     1125.73     1205.88     28.25 o
  -6   1   1       23.68       24.17     10.00 o
  -5   1   1       74.36       83.65     11.41 o
  -4   1   1       14.45        9.99     10.60 o
  -3   1   1     2822.52     2944.25     25.54 o
  -2   1   1      884.00      878.18     10.57 o
  -1   1   1     3351.74     3263.48     28.23 o
   0   1   1     2324.37     2273.99     25.21 o
   1   1   1       49.09       37.23      9.39 o
   2   1   1      126.51      140.89      9.91 o
   3   1   1     1048.94     1069.37     27.90 o
   4   1   1       17.61       16.60     12.72 o
   5   1   1      218.63      204.97     18.61 o
   6   1   1      240.86      195.11     20.20 o
   7   1   1       76.35       82.50     20.15 o
   8   1   1      168.93      177.80     25.92 o
   9   1   1       65.36       62.27     27.29 o
 -10   2   1       98.74       98.93     28.83 o
  -9   2   1        1.03        0.00     21.83 o
  -8   2   1      297.97      250.64     17.13 o
  -7   2   1      610.22      638.71     21.26 o
  -6   2   1      394.47      411.84     13.94 o
  -5   2   1       13.38        0.00      7.54 o
  -4   2   1      161.16      140.51      9.76 o
  -3   2   1      663.09      638.13     10.46 o
  -2   2   1      918.12      872.37     13.14 o
  -1   2   1       14.55       21.74      7.52 o
   0   2   1      964.85      993.66     18.64 o
   1   2   1       53.63       44.80     11.05 o
   2   2   1     1283.30     1408.34     31.31 o
   3   2   1      381.49      362.54     21.28 o
   4   2   1     2162.24     2243.99     62.21 o
   5   2   1      137.60      133.45     18.18 o
   6   2   1      182.49      204.30     21.96 o
   7   2   1       83.48       77.21     23.16 o
   8   2   1       16.79       28.79     24.62 o
 -10   3   1       70.70       88.41     31.40 o
  -9   3   1      167.88      143.77     24.87 o
  -8   3   1      289.32      259.71     16.98 o
  -7   3   1      991.06     1020.44     28.22 o
  -6   3   1        5.49        0.00     11.40 o
  -5   3   1       96.55       95.92      9.34 o
  -4   3   1      141.76      123.58      7.86 o
  -3   3   1      241.49      225.32      9.11 o
  -2   3   1      250.78      220.47     13.87 o
  -1   3   1     1467.65     1551.70     23.10 o
   0   3   1      166.31      146.02     16.25 o
   1   3   1      466.19      399.20     20.34 o
   2   3   1     1655.91     1837.54     64.40 o
   3   3   1        6.29        3.33     12.13 o
   4   3   1        0.10        2.61     13.87 o
   5   3   1      168.59      171.06     20.27 o
   6   3   1      236.97      223.12     39.82 o
   7   3   1      115.14      127.15     24.50 o
   8   3   1      141.49      134.96     39.33 o
 -10   4   1      181.79      213.82     34.61 o
  -9   4   1      386.55      396.35     37.84 o
  -8   4   1      111.37      144.52     33.26 o
  -7   4   1        2.21        6.90     27.61 o
  -6   4   1      290.28      268.37     33.33 o
  -5   4   1      271.93      268.37     19.41 o
  -4   4   1     5071.73     5317.22     54.32 o
  -3   4   1      643.76      704.27     21.77 o
  -2   4   1      258.13      240.50     30.03 o
  -1   4   1     1210.90     1258.15     26.31 o
   0   4   1        0.48        2.87     11.16 o
   1   4   1        8.86       21.76     20.04 o
   2   4   1     1676.32     1714.00     40.63 o
   3   4   1        2.03       10.06     14.07 o
   4   4   1       10.80        8.61     16.01 o
   5   4   1      138.30      145.47     20.93 o
   6   4   1      109.20      130.02     24.54 o
   7   4   1        0.59        0.00     34.41 o
 -10   5   1       65.56       87.95     33.02 o
  -9   5   1      157.37      145.04     40.54 o
  -8   5   1      503.87      515.35     53.50 o
  -7   5   1       64.44       55.01     20.74 o
  -6   5   1      488.79      512.15     22.79 o
  -5   5   1      201.06      184.59     23.42 o
  -4   5   1       14.95       11.88     12.74 o
  -3   5   1     1364.28     1559.46     35.42 o
  -2   5   1     1125.48     1198.85     32.07 o
  -1   5   1       11.68        0.00     14.99 o
   0   5   1      147.74      101.57     15.84 o
   1   5   1      147.40      109.05     26.98 o
   2   5   1       17.97       16.79     16.12 o
   3   5   1       27.07       33.62     18.57 o
   4   5   1       10.93        7.93     21.33 o
   5   5   1        3.94       16.38     23.94 o
   6   5   1      186.77      260.57     55.39 o
 -10   6   1      176.85      213.73     55.29 o
  -9   6   1        1.72        9.23     26.22 o
  -8   6   1       86.55       97.78     24.24 o
  -7   6   1      146.16      120.50     17.39 o
  -6   6   1      831.90      812.44     29.09 o
  -5   6   1        2.19       11.01     13.69 o
  -4   6   1     1450.61     1503.83     29.61 o
  -3   6   1        1.93        1.70     11.61 o
  -2   6   1      277.74      236.80     19.70 o
  -1   6   1     1080.66     1053.14     34.88 o
   0   6   1      411.24      427.45     27.14 o
   1   6   1        2.06        7.20     20.32 o
   2   6   1      308.94      286.89     49.50 o
   3   6   1       20.36        0.00     20.41 o
   4   6   1       71.06       88.12     24.88 o
   5   6   1      108.58      136.99     32.76 o
 -10   7   1      104.14      130.14     30.56 o
  -9   7   1        4.37        0.00     26.24 o
  -8   7   1       62.47       62.93     18.09 o
  -7   7   1       16.16       21.87     15.76 o
  -6   7   1        0.20        2.29     15.29 o
  -5   7   1      300.86      249.64     17.84 o
  -4   7   1      405.71      425.30     27.50 o
  -3   7   1       36.57       38.82     17.78 o
  -2   7   1      306.54      311.17     46.86 o
  -1   7   1      259.03      234.11     26.54 o
   0   7   1      818.36      862.57     38.74 o
   1   7   1      489.49      484.55     26.85 o
   2   7   1      239.20      238.61     29.77 o
   3   7   1        8.38        0.00     19.39 o
   4   7   1       19.11       23.51     30.76 o
 -10   8   1      146.50      190.79     34.87 o
  -9   8   1        3.31        0.00     28.61 o
  -8   8   1       23.32       23.93     20.11 o
  -7   8   1        1.95       10.93     18.26 o
  -6   8   1      744.04      835.46     35.88 o
  -5   8   1        8.51        1.59     16.07 o
  -4   8   1      265.68      271.25     26.22 o
  -3   8   1        3.35       29.29     20.12 o
  -2   8   1       12.01        0.00     20.02 o
  -1   8   1      491.63      512.36     34.08 o
   0   8   1       64.29       91.41     26.89 o
   1   8   1       55.30       64.45     21.14 o
   2   8   1      118.90      129.89     32.40 o
   3   8   1        4.14       22.53     31.95 o
  -9   9   1       78.20       69.20     30.27 o
  -8   9   1      200.95      231.62     26.35 o
  -7   9   1       42.87       26.28     19.57 o
  -6   9   1      180.53      199.59     23.30 o
  -5   9   1        0.02       14.03     23.23 o
  -4   9   1       42.83       45.26     22.16 o
  -3   9   1       89.36       62.00     23.16 o
  -2   9   1       14.09       15.76     40.52 o
  -1   9   1      211.93      216.82     29.48 o
   0   9   1      131.34      171.29     30.54 o
   1   9   1        8.35       33.51     29.83 o
  -8  10   1        3.91       20.15     25.69 o
  -7  10   1        7.71       34.87     41.28 o
  -6  10   1       89.46       86.35     45.40 o
  -5  10   1      142.37      200.38     53.55 o
  -4  10   1       74.40       77.75     51.38 o
  -3  10   1        2.61        0.00     44.65 o
  -2  10   1        0.75        0.00     43.36 o
  -1  10   1        0.23       20.59     40.71 o
   2 -11   2       10.96       23.03     32.21 o
   3 -11   2       11.63       14.13     24.58 o
   4 -11   2       13.73        0.00     26.27 o
   5 -11   2      120.60      158.23     29.42 o
   6 -11   2       23.69        0.00     47.82 o
   0 -10   2        0.39        2.41     32.11 o
   1 -10   2      231.98      298.05     37.74 o
   2 -10   2       14.66       10.22     23.36 o
   3 -10   2      230.72      269.78     31.93 o
   4 -10   2       28.10       67.02     24.37 o
   5 -10   2       11.32       15.94     25.08 o
   6 -10   2       86.41       73.90     26.20 o
   7 -10   2      105.19      122.13     23.09 o
   8 -10   2       13.10       15.06     30.35 o
  -2  -9   2      170.86      250.87     55.43 o
  -1  -9   2      414.34      437.93     56.16 o
   0  -9   2       86.61       77.21     29.83 o
   1  -9   2        1.16        0.00     25.32 o
   2  -9   2       19.80        5.03     20.23 o
   3  -9   2       35.18       43.13     21.46 o
   4  -9   2       12.06        0.00     21.64 o
   5  -9   2      251.92      303.67     28.67 o
   6  -9   2       24.60       33.99     18.15 o
   7  -9   2       22.51       30.01     21.19 o
   8  -9   2       15.70       13.09     18.82 o
   9  -9   2        3.87        3.40     25.21 o
  -3  -8   2        7.70        4.39     45.33 o
  -2  -8   2       93.79       62.44     40.37 o
  -1  -8   2       11.28        9.68     18.49 o
   0  -8   2        0.02        0.00     31.46 o
   1  -8   2       55.40       82.29     28.67 o
   2  -8   2      104.01       99.73     22.19 o
   3  -8   2       18.41       26.35     18.96 o
   4  -8   2       97.36       93.91     17.12 o
   5  -8   2       67.41       79.72     27.79 o
   6  -8   2      167.10      173.90     19.74 o
   7  -8   2      301.76      288.07     32.54 o
   8  -8   2      144.05      135.80     19.94 o
   9  -8   2       34.24       23.06     24.14 o
  10  -8   2       20.85       73.01     39.06 o
  -5  -7   2        0.04       25.89     48.54 o
  -4  -7   2      139.60      155.12     49.61 o
  -3  -7   2      180.56      201.51     46.33 o
  -2  -7   2        2.58        0.00     17.78 o
  -1  -7   2      313.93      334.00     24.57 o
   0  -7   2      193.14      130.09     30.71 o
   1  -7   2       72.28       75.14     24.95 o
   2  -7   2      130.53      119.32     25.22 o
   3  -7   2      826.10      779.87     32.99 o
   4  -7   2       17.13        0.00     12.70 o
   5  -7   2     1556.27     1716.96     39.29 o
   6  -7   2      344.83      336.19     21.29 o
   7  -7   2      285.86      242.99     20.01 o
   8  -7   2       29.86       21.65     19.94 o
   9  -7   2      281.30      259.27     30.44 o
  10  -7   2       82.60       59.01     25.18 o
  -6  -6   2       97.76       85.53     49.43 o
  -5  -6   2       50.17       56.52     51.54 o
  -4  -6   2       22.86       64.33     37.26 o
  -3  -6   2       18.52       19.14     15.54 o
  -2  -6   2       58.62       38.24     23.26 o
  -1  -6   2       19.44       15.19     27.04 o
   0  -6   2       75.40       94.73     26.64 o
   1  -6   2       99.89       50.79     21.34 o
   2  -6   2      107.72       70.49     21.28 o
   3  -6   2       48.80       52.11     12.65 o
   4  -6   2      159.47      150.96     15.11 o
   5  -6   2        3.60        2.05     12.57 o
   6  -6   2      655.37      687.17     24.78 o
   7  -6   2       53.53       46.52     13.21 o
   8  -6   2       22.34       28.25     19.71 o
   9  -6   2      176.63      207.90     27.15 o
  10  -6   2      160.84      171.19     28.48 o
  -7  -5   2        0.06       26.70     38.45 o
  -6  -5   2       64.63       59.27     32.37 o
  -5  -5   2       87.66       83.33     30.63 o
  -4  -5   2        9.58       12.74     14.24 o
  -3  -5   2       53.90       49.48     14.56 o
  -2  -5   2       55.25       39.53     13.59 o
  -1  -5   2       85.15       95.27     14.67 o
   0  -5   2       19.53       17.09     12.45 o
   1  -5   2       17.74       17.28     12.57 o
   2  -5   2        7.33        2.24     11.99 o
   3  -5   2      184.37      155.64     14.25 o
   4  -5   2     1179.18     1257.82     27.78 o
   5  -5   2       80.26       74.12     11.75 o
   6  -5   2      145.06      109.99     10.59 o
   7  -5   2       13.37        0.34     16.77 o
   8  -5   2        9.74       23.60     33.47 o
   9  -5   2       33.16       40.98     26.08 o
  10  -5   2      227.60      225.09     36.32 o
  -7  -4   2       40.38       37.84     34.62 o
  -6  -4   2      340.84      394.90     40.80 o
  -5  -4   2        0.68       13.09     15.04 o
  -4  -4   2      220.98      185.45     25.19 o
  -3  -4   2       21.14       25.28     11.78 o
  -2  -4   2      567.05      623.23     19.14 o
  -1  -4   2      123.93      159.82     26.34 o
   0  -4   2       96.94       61.88     12.33 o
   1  -4   2      237.07      242.14     12.81 o
   2  -4   2      752.16      746.36     19.82 o
   3  -4   2       91.87       99.71     11.72 o
   4  -4   2        5.18        3.71      7.55 o
   5  -4   2       57.56       59.00      8.01 o
   6  -4   2      154.28      163.77     16.40 o
   7  -4   2       96.78      112.82     31.68 o
   8  -4   2     1114.59     1140.17     47.80 o
   9  -4   2       54.02       60.02     26.03 o
  10  -4   2      227.36      249.69     38.03 o
  -8  -3   2       39.05       41.10     32.57 o
  -7  -3   2       30.49       45.44     21.31 o
  -6  -3   2      562.69      540.69     27.52 o
  -5  -3   2      658.77      596.30     25.20 o
  -4  -3   2      164.65      170.86     15.18 o
  -3  -3   2      126.84      128.84     16.19 o
  -2  -3   2     1183.10     1207.57     29.60 o
  -1  -3   2       33.18       36.39     14.28 o
   0  -3   2      909.11      931.69     19.61 o
   1  -3   2      882.58      957.70     18.90 o
   2  -3   2      219.50      184.25     11.80 o
   3  -3   2     2325.12     2440.44     31.89 o
   4  -3   2     1392.55     1450.60     28.04 o
   5  -3   2      192.35      227.08     30.73 o
   6  -3   2       53.17       27.58     16.66 o
   7  -3   2      157.61       94.49     22.41 o
   8  -3   2      322.81      329.37     31.32 o
   9  -3   2        6.49        0.00     32.71 o
  10  -3   2      155.60      207.03     34.25 o
  -9  -2   2       13.27       58.14     54.14 o
  -8  -2   2      215.26      231.71     26.43 o
  -7  -2   2        2.92        7.61     18.80 o
  -6  -2   2      390.41      405.96     23.74 o
  -5  -2   2      224.62      222.31     17.47 o
  -4  -2   2       22.56       25.88      9.22 o
  -3  -2   2        0.41        5.36      9.09 o
  -2  -2   2      959.68     1019.20     23.33 o
  -1  -2   2       15.41       29.21      5.99 o
   0  -2   2     6280.22     6266.02     36.62 o
   1  -2   2     5379.31     5597.34     39.30 o
   2  -2   2     1304.61     1340.81     22.14 o
   3  -2   2      394.72      418.12     10.27 o
   4  -2   2        0.04        0.50      4.09 o
   5  -2   2      121.17      109.75      7.39 o
   6  -2   2       99.58       85.40      5.74 o
   7  -2   2        0.00        0.00      4.07 o
   8  -2   2      687.97      720.59     38.08 o
   9  -2   2       22.02       19.73     22.04 o
  10  -2   2      122.93      174.53     35.02 o
  -9  -1   2        0.13       18.20     23.64 o
  -8  -1   2       10.79       13.07     14.71 o
  -7  -1   2        1.42       10.99     16.74 o
  -6  -1   2       21.99       18.04     14.57 o
  -5  -1   2       83.22       66.22     14.19 o
  -4  -1   2      758.15      770.87     24.94 o
  -3  -1   2      165.84      175.24     12.37 o
  -2  -1   2     2046.10     1927.68     18.65 o
  -1  -1   2       14.86       12.81     10.56 o
   1  -1   2       12.25        9.74     12.40 o
   2  -1   2     8112.98     8240.71    143.87 o
   3  -1   2      166.00      159.28     14.98 o
   4  -1   2     1631.55     1612.79     20.52 o
   5  -1   2      685.18      704.28     17.03 o
   6  -1   2      388.94      341.74     13.69 o
   7  -1   2       74.74       77.74     10.29 o
   8  -1   2      200.72      162.05     23.75 o
   9  -1   2       90.58       84.67     24.06 o
  10  -1   2       23.54       36.81     27.06 o
 -10   0   2        1.59       26.19     25.28 o
  -9   0   2        0.21        5.42     23.49 o
  -8   0   2      145.55      129.78     16.84 o
  -7   0   2        3.86        5.25     11.93 o
  -6   0   2      577.88      547.14     20.19 o
  -5   0   2        6.87       10.81     15.04 o
  -4   0   2     1528.55     1750.34     34.60 o
  -3   0   2      316.06      309.64     13.63 o
  -2   0   2      281.96      281.47     11.44 o
  -1   0   2     3027.02     3021.15     24.41 o
   1   0   2     7414.98     7394.48     66.39 o
   2   0   2     2305.90     2312.00     52.15 o
   3   0   2        0.93       14.68     13.61 o
   4   0   2      194.46      164.40     18.83 o
   5   0   2     1372.37     1406.54     33.51 o
   6   0   2      314.61      264.67     21.42 o
   7   0   2       47.75       47.94     19.55 o
   8   0   2      498.86      508.83     31.70 o
   9   0   2       42.95       48.72     26.06 o
 -10   1   2        3.93        1.59     26.45 o
  -9   1   2       32.81       37.97     21.77 o
  -8   1   2       23.41       23.24     12.98 o
  -7   1   2       38.07       59.47     13.07 o
  -6   1   2        0.01        2.13      9.92 o
  -5   1   2        4.00        0.00      8.42 o
  -4   1   2      110.41       89.36      9.63 o
  -3   1   2       15.95       15.16      6.42 o
  -2   1   2     1429.33     1455.70     17.33 o
  -1   1   2      553.04      488.45     16.11 o
   0   1   2      906.49      897.00     11.07 o
   1   1   2      388.33      398.48     10.13 o
   2   1   2      443.65      596.32     13.78 o
   3   1   2        6.36       13.59     19.48 o
   4   1   2      405.51      377.06     30.06 o
   5   1   2      479.13      470.35     23.39 o
   6   1   2     1040.20     1017.84     34.65 o
   7   1   2       89.21       92.01     21.64 o
   8   1   2       35.89       12.68     23.86 o
   9   1   2       43.24       22.40     27.78 o
 -10   2   2      122.15      152.05     29.74 o
  -9   2   2      292.63      275.38     27.70 o
  -8   2   2      152.44      133.39     15.31 o
  -7   2   2       45.42       37.62     11.92 o
  -6   2   2      288.98      283.00     16.55 o
  -5   2   2       53.00       56.72     10.07 o
  -4   2   2       58.14       58.51      7.54 o
  -3   2   2       18.65       18.46      6.47 o
  -2   2   2      159.08      166.75      9.43 o
  -1   2   2       40.49       29.56      6.70 o
   0   2   2     1004.91     1008.10     17.82 o
   1   2   2      805.58      829.27     20.78 o
   2   2   2      191.96      167.15     29.18 o
   3   2   2       70.09      115.18     14.77 o
   4   2   2      601.81      599.05     24.60 o
   5   2   2     1642.11     1672.11     54.09 o
   6   2   2       57.22       49.38     18.79 o
   7   2   2      204.10      248.34     31.36 o
   8   2   2       77.73       55.52     24.91 o
 -10   3   2       18.30       15.84     31.75 o
  -9   3   2      395.42      398.67     30.54 o
  -8   3   2       13.39       12.33     11.93 o
  -7   3   2      851.37      837.82     40.59 o
  -6   3   2        6.46        9.14     11.44 o
  -5   3   2     1808.92     1833.11     39.92 o
  -4   3   2      397.03      419.85     14.45 o
  -3   3   2     1781.04     1800.25     29.93 o
  -2   3   2      883.44      985.24     47.43 o
  -1   3   2     1033.27     1160.65     23.01 o
   0   3   2       52.57       50.25     14.17 o
   1   3   2     2733.12     2935.32     74.80 o
   2   3   2       19.28       46.85     15.24 o
   3   3   2      334.75      348.63     19.94 o
   4   3   2      261.44      248.18     19.77 o
   5   3   2      557.14      616.34     32.68 o
   6   3   2       25.09       33.52     20.13 o
   7   3   2       21.90       18.52     22.77 o
   8   3   2       29.05       15.90     35.89 o
 -10   4   2        0.89       18.65     29.95 o
  -9   4   2       19.93       24.08     25.29 o
  -8   4   2        1.73        0.00     14.96 o
  -7   4   2      390.60      364.97     24.47 o
  -6   4   2        0.12        0.00     13.45 o
  -5   4   2      318.87      305.00     21.89 o
  -4   4   2       16.62       15.31      8.67 o
  -3   4   2     1211.84     1217.94     27.95 o
  -2   4   2      163.64      177.96     13.64 o
  -1   4   2      230.26      191.91     13.07 o
   0   4   2      735.74      801.72     23.75 o
   1   4   2      602.58      617.29     85.11 o
   2   4   2       79.27       56.57     16.09 o
   3   4   2       21.21        6.60     17.65 o
   4   4   2       87.62       68.98     18.69 o
   5   4   2        0.83        0.00     18.60 o
   6   4   2       22.07       23.26     18.28 o
   7   4   2       82.23       56.95     34.34 o
 -10   5   2       20.62       46.96     31.01 o
  -9   5   2      134.05      139.03     41.27 o
  -8   5   2      112.91       97.95     36.50 o
  -7   5   2      823.90      842.22     39.41 o
  -6   5   2        0.16       13.73     14.43 o
  -5   5   2     2699.02     2829.69     46.90 o
  -4   5   2        7.68       19.15     10.16 o
  -3   5   2      894.53      854.58     27.59 o
  -2   5   2       56.09       48.11     11.09 o
  -1   5   2       22.13       13.85      9.49 o
   0   5   2      198.84      192.90     17.76 o
   1   5   2      496.82      444.19     26.39 o
   2   5   2       24.63       35.70     15.36 o
   3   5   2      170.34      161.77     19.64 o
   4   5   2       42.93       33.23     18.22 o
   5   5   2      286.75      307.70     27.56 o
   6   5   2       32.41       32.59     29.20 o
 -10   6   2        0.07        0.58     28.85 o
  -9   6   2       50.88       59.56     26.85 o
  -8   6   2        1.81        2.76     22.18 o
  -7   6   2       97.60       88.04     17.19 o
  -6   6   2      159.12      134.66     17.34 o
  -5   6   2      334.30      323.76     22.03 o
  -4   6   2        9.74        6.04     12.62 o
  -3   6   2       24.74       15.94     12.28 o
  -2   6   2      710.98      687.40     27.65 o
  -1   6   2     1157.31     1193.87     36.52 o
   0   6   2       60.69       58.32     18.44 o
   1   6   2      646.63      588.89     37.34 o
   2   6   2        6.93        7.06     16.50 o
   3   6   2       42.96       44.65     18.82 o
   4   6   2       80.94       88.98     23.05 o
   5   6   2       81.58       77.85     31.18 o
 -10   7   2        0.74       18.74     28.45 o
  -9   7   2        2.58        0.00     25.85 o
  -8   7   2      172.36      201.28     22.89 o
  -7   7   2        0.81       23.55     17.54 o
  -6   7   2       37.55       47.15     17.52 o
  -5   7   2      171.13      160.59     18.39 o
  -4   7   2       13.55       21.71     14.07 o
  -3   7   2        0.05        0.00     16.41 o
  -2   7   2      186.55      156.66     20.52 o
  -1   7   2       88.31       81.92     18.99 o
   0   7   2       23.29       31.83     33.73 o
   1   7   2        0.35        9.85     18.20 o
   2   7   2      318.24      276.95     24.88 o
   3   7   2      185.92      208.28     25.69 o
   4   7   2        0.24        0.00     30.97 o
  -9   8   2       57.68       81.88     23.31 o
  -8   8   2       97.28      115.16     23.06 o
  -7   8   2      558.15      579.30     31.72 o
  -6   8   2       23.10       32.53     17.42 o
  -5   8   2        6.34       10.54     16.58 o
  -4   8   2       24.60       18.82     18.87 o
  -3   8   2      197.93      193.53     23.84 o
  -2   8   2      180.64      156.57     44.90 o
  -1   8   2      409.76      378.47     55.72 o
   0   8   2       86.24      113.58     26.01 o
   1   8   2      102.91      112.63     22.73 o
   2   8   2       37.64       62.88     30.53 o
   3   8   2        9.48        0.00     32.24 o
  -9   9   2        0.19        3.66     28.91 o
  -8   9   2        2.59       33.08     24.21 o
  -7   9   2      104.35      122.97     30.17 o
  -6   9   2      219.39      241.14     32.72 o
  -5   9   2        3.60       14.36     41.07 o
  -4   9   2       10.54       27.74     41.86 o
  -3   9   2      228.62      211.31     52.12 o
  -2   9   2        8.21        0.00     21.57 o
  -1   9   2       68.00       78.46     25.02 o
   0   9   2      190.31      217.00     32.29 o
   1   9   2       47.58       56.51     53.24 o
  -7  10   2       47.59       58.46     46.76 o
  -6  10   2        0.17        0.00     42.67 o
  -5  10   2       93.69      141.58     47.41 o
  -4  10   2      157.36       90.23     45.72 o
  -3  10   2        0.30       41.83     50.57 o
  -2  10   2        8.79        0.00     43.05 o
  -1  10   2       19.88       26.16     45.06 o
   2 -11   3      142.90      108.15     33.71 o
   3 -11   3        0.08        4.58     25.69 o
   4 -11   3       29.22       37.20     27.66 o
   5 -11   3       86.22      127.27     38.34 o
   6 -11   3       29.29       37.27     26.58 o
  -1 -10   3       83.19      116.25     39.11 o
   0 -10   3       39.73       25.37     33.73 o
   1 -10   3       23.87       45.29     29.72 o
   2 -10   3      102.51      100.61     26.72 o
   3 -10   3       39.48       32.03     24.17 o
   4 -10   3      151.05      171.75     31.03 o
   5 -10   3       72.81       39.11     31.40 o
   6 -10   3       42.73       34.84     25.18 o
   7 -10   3       49.31       57.52     23.49 o
   8 -10   3        8.35       48.73     31.33 o
  -2  -9   3        4.44       57.90     47.54 o
  -1  -9   3       18.32       22.56     41.87 o
   0  -9   3       33.41       82.04     39.98 o
   1  -9   3        7.44       44.97     28.53 o
   2  -9   3       74.13      112.90     24.65 o
   3  -9   3       94.38       97.47     26.89 o
   4  -9   3       81.48       86.76     22.12 o
   5  -9   3       25.91       30.51     17.36 o
   6  -9   3        0.65        7.88     17.01 o
   7  -9   3      213.27      166.43     25.97 o
   8  -9   3       34.24       63.22     25.35 o
   9  -9   3       26.64       18.03     25.59 o
  -4  -8   3      112.30      113.29     52.86 o
  -3  -8   3      182.83      230.10     54.76 o
  -2  -8   3      177.03      141.41     44.70 o
  -1  -8   3       11.69        5.84     36.20 o
   0  -8   3       76.99       63.47     35.37 o
   1  -8   3       37.33       41.17     28.29 o
   2  -8   3       55.99       33.58     25.01 o
   3  -8   3      167.71      153.69     23.56 o
   4  -8   3      815.95      839.29     30.16 o
   5  -8   3      336.94      310.11     21.76 o
   6  -8   3        0.03       20.71     18.61 o
   7  -8   3       17.44       17.29     16.15 o
   8  -8   3       31.09       20.67     21.82 o
   9  -8   3       88.72       85.00     24.99 o
  10  -8   3      249.95      365.62     61.60 o
  -5  -7   3      257.63      284.42     64.28 o
  -4  -7   3       32.10       38.31     47.17 o
  -3  -7   3        0.01       12.66     39.34 o
  -2  -7   3       31.14       31.96     35.61 o
  -1  -7   3       86.94       84.32     17.07 o
   0  -7   3        1.07       33.69     28.85 o
   1  -7   3     1145.22     1183.72     58.01 o
   2  -7   3      169.72      189.06     30.33 o
   3  -7   3      107.00       94.47     14.95 o
   4  -7   3       16.68        0.06     13.48 o
   5  -7   3       57.97       53.78     14.85 o
   6  -7   3        1.10        8.26     13.77 o
   7  -7   3      398.60      388.79     25.25 o
   8  -7   3      291.89      339.69     34.45 o
   9  -7   3      102.44      107.61     23.53 o
  10  -7   3       61.98      127.39     29.10 o
  -6  -6   3        1.27        2.86     36.50 o
  -5  -6   3       12.93        8.43     42.66 o
  -4  -6   3      114.13       95.21     41.89 o
  -3  -6   3       10.13       12.55     14.06 o
  -2  -6   3      284.86      224.25     17.88 o
  -1  -6   3     1276.28     1255.96     32.94 o
   0  -6   3       88.70      107.81     27.24 o
   1  -6   3      136.56      142.16     27.11 o
   2  -6   3      431.45      402.73     22.09 o
   3  -6   3      202.39      162.80     19.10 o
   4  -6   3      362.03      390.05     24.07 o
   5  -6   3      690.43      690.49     23.62 o
   6  -6   3        2.49       17.02     11.55 o
   7  -6   3       68.37       51.26     12.74 o
   8  -6   3        5.90        0.00     17.79 o
   9  -6   3        1.12       21.49     23.89 o
  10  -6   3        0.50        3.65     30.22 o
  -7  -5   3      194.20      236.34     44.33 o
  -6  -5   3       39.00       39.41     32.51 o
  -5  -5   3      436.50      433.81     38.55 o
  -4  -5   3       15.77       21.92     13.04 o
  -3  -5   3      231.79      193.66     15.23 o
  -2  -5   3      265.36      269.37     12.40 o
  -1  -5   3      500.50      451.13     20.19 o
   0  -5   3       33.75       21.94     12.52 o
   1  -5   3      419.32      400.14     31.36 o
   2  -5   3      479.69      509.59     22.76 o
   3  -5   3       90.32       87.16     23.25 o
   4  -5   3       20.36       13.61      9.94 o
   5  -5   3      123.32       94.20      9.50 o
   6  -5   3        3.64        8.81      7.83 o
   7  -5   3     1158.05     1198.49     75.46 o
   8  -5   3        2.96        9.71     15.42 o
   9  -5   3      584.70      674.32     43.53 o
  10  -5   3       18.16        9.14     30.72 o
  -7  -4   3       12.31       15.24     34.13 o
  -6  -4   3       48.23       16.41     26.94 o
  -5  -4   3      291.16      351.70     28.16 o
  -4  -4   3       21.76       19.42     12.22 o
  -3  -4   3      331.66      297.70     17.68 o
  -2  -4   3      103.74      107.35     10.18 o
  -1  -4   3       64.14       58.49      9.99 o
   0  -4   3      455.12      501.04     18.06 o
   1  -4   3       15.37       12.90      9.16 o
   2  -4   3     2369.80     2739.19     77.50 o
   3  -4   3     1787.53     1893.23     35.46 o
   4  -4   3      140.71      131.63      9.11 o
   5  -4   3       83.03       99.61      7.68 o
   6  -4   3       24.15       41.51     26.39 o
   7  -4   3       16.31       19.99     19.02 o
   8  -4   3       94.34      130.06     25.95 o
   9  -4   3       75.37       73.43     27.99 o
  10  -4   3       10.51        5.69     30.12 o
  -8  -3   3       43.17       19.54     33.70 o
  -7  -3   3      217.39      212.98     34.12 o
  -6  -3   3       15.48       25.31     15.52 o
  -5  -3   3        0.21        4.12     13.86 o
  -4  -3   3        0.00        0.65     11.04 o
  -3  -3   3      171.42      127.42     11.61 o
  -2  -3   3      813.84      794.27     19.30 o
  -1  -3   3      901.34      899.61     32.58 o
   0  -3   3      755.55      787.71     12.09 o
   1  -3   3     4817.27     5067.40     42.97 o
   2  -3   3     1711.70     1903.66     25.42 o
   3  -3   3      463.26      432.13     12.88 o
   4  -3   3      145.54      148.60     11.68 o
   5  -3   3      109.00       87.91     25.21 o
   6  -3   3       14.97       35.73     17.87 o
   7  -3   3      633.98      672.13     36.10 o
   8  -3   3       63.13       70.30     24.41 o
   9  -3   3       74.37      115.86     28.95 o
  10  -3   3        3.88        1.84     30.02 o
  -9  -2   3       22.90        8.82     35.15 o
  -8  -2   3        2.12        9.12     20.04 o
  -7  -2   3      147.01      122.70     20.82 o
  -6  -2   3       75.57       79.78     16.20 o
  -5  -2   3      125.28      118.41     19.58 o
  -4  -2   3        1.06        2.16      7.87 o
  -3  -2   3     2296.72     2424.60     55.10 o
  -2  -2   3     1704.27     1736.67     38.59 o
  -1  -2   3     1576.06     1768.52     24.47 o
   0  -2   3     4420.96     4601.27     27.56 o
   1  -2   3      672.80      701.50     24.88 o
   2  -2   3      212.38      236.42     10.70 o
   3  -2   3     3265.93     3463.44     69.14 o
   4  -2   3       23.61       17.86     13.99 o
   5  -2   3      227.04      207.78     19.80 o
   6  -2   3      325.06      291.58     21.16 o
   7  -2   3      260.93      236.21     22.72 o
   8  -2   3        0.07        0.00     23.97 o
   9  -2   3       45.16       72.61     30.71 o
  10  -2   3       12.28        2.82     30.99 o
  -9  -1   3      227.80      293.88     31.16 o
  -8  -1   3      101.56      113.67     17.55 o
  -7  -1   3      315.98      324.12     23.82 o
  -6  -1   3       14.20       20.58     15.27 o
  -5  -1   3      537.98      536.59     21.84 o
  -4  -1   3        0.42        5.25     10.92 o
  -3  -1   3     2562.67     2900.31     33.87 o
  -2  -1   3      142.23      126.39      7.74 o
  -1  -1   3       39.06       33.61      5.91 o
   0  -1   3     7493.08     7602.30     51.93 o
   1  -1   3     3921.13     3709.48     58.14 o
   2  -1   3        0.77        5.46      8.94 o
   3  -1   3        0.89        0.00     12.81 o
   4  -1   3     3278.44     3741.35     55.47 o
   5  -1   3      186.30      169.87      8.19 o
   6  -1   3      446.71      421.86     13.25 o
   7  -1   3     1080.82     1010.00     28.42 o
   8  -1   3       78.69       85.66     21.62 o
   9  -1   3      134.14      144.60     27.75 o
 -10   0   3       21.07       20.78     27.72 o
  -9   0   3        8.74       18.39     22.10 o
  -8   0   3      226.90      216.37     28.48 o
  -7   0   3      155.10      121.59     15.45 o
  -6   0   3       51.33       31.66     11.17 o
  -5   0   3       82.95       58.47     10.98 o
  -4   0   3      170.74      146.31     12.60 o
  -3   0   3       42.03       51.62      8.13 o
  -2   0   3      717.08      750.45     12.31 o
  -1   0   3      197.52      166.60     11.05 o
   0   0   3       69.41       67.42      9.85 o
   1   0   3      917.14      948.03     12.76 o
   2   0   3      301.83      308.90      8.30 o
   3   0   3       43.25       37.66      8.93 o
   4   0   3     3125.08     3235.87     72.82 o
   5   0   3     2168.00     2213.31     60.43 o
   6   0   3     1348.49     1373.86     38.11 o
   7   0   3      222.47      167.56     14.51 o
   8   0   3       79.72       69.66     23.72 o
   9   0   3       19.19       24.35     24.83 o
 -10   1   3        2.17        0.00     26.71 o
  -9   1   3       89.23       96.27     23.12 o
  -8   1   3       73.78       74.04     14.86 o
  -7   1   3      477.59      447.34     20.09 o
  -6   1   3      358.89      374.93     17.00 o
  -5   1   3        0.14        0.00     10.64 o
  -4   1   3        6.08        4.93      9.19 o
  -3   1   3      115.39      113.23      7.73 o
  -2   1   3      880.11      936.31     13.13 o
  -1   1   3    28187.34    28513.43    423.07 o
   0   1   3     7177.44     6915.36     40.34 o
   1   1   3       45.90       30.79      6.05 o
   2   1   3       77.69       92.12      8.22 o
   3   1   3        6.85       16.94      8.99 o
   4   1   3      103.52       83.07     14.95 o
   5   1   3      802.20      788.24     37.64 o
   6   1   3      199.89      199.64     21.78 o
   7   1   3       67.09       78.61     22.21 o
   8   1   3      161.99      169.59     27.47 o
   9   1   3       11.06       34.14     26.83 o
 -10   2   3      162.15      199.27     29.64 o
  -9   2   3        4.94        3.39     13.98 o
  -8   2   3      106.93       90.29     14.96 o
  -7   2   3       68.46       56.35     12.33 o
  -6   2   3      124.05       94.19     13.35 o
  -5   2   3      413.78      425.90     22.08 o
  -4   2   3      425.97      404.99     14.22 o
  -3   2   3     1151.54     1235.79     14.81 o
  -2   2   3      548.62      573.42     12.86 o
  -1   2   3     5862.83     5879.95     56.71 o
   0   2   3        5.34        4.64      6.30 o
   1   2   3      153.59      144.08     10.26 o
   2   2   3      849.60      951.61     23.31 o
   3   2   3      449.27      392.31     24.14 o
   4   2   3     1039.18     1110.39     31.85 o
   5   2   3       82.56      100.72     19.33 o
   6   2   3       32.17       39.99     15.40 o
   7   2   3       77.74       88.08     23.91 o
   8   2   3       21.65       10.05     25.84 o
 -10   3   3        1.26        0.00     24.11 o
  -9   3   3        3.68        7.00     14.41 o
  -8   3   3       81.35       83.44     14.41 o
  -7   3   3      110.47       91.34     15.75 o
  -6   3   3      535.84      541.32     21.78 o
  -5   3   3      559.69      607.61     30.38 o
  -4   3   3       44.92       45.92      9.82 o
  -3   3   3      137.40      129.27      8.97 o
  -2   3   3     1385.86     1383.10     22.11 o
  -1   3   3     2238.04     2362.34     28.73 o
   0   3   3     1100.71     1085.38     22.30 o
   1   3   3      270.78      255.09     16.66 o
   2   3   3       30.40       11.22     11.41 o
   3   3   3       44.70       30.41     12.25 o
   4   3   3       32.45       33.03     13.53 o
   5   3   3       46.72       60.66     15.79 o
   6   3   3       89.46       82.56     18.11 o
   7   3   3       62.15       75.76     26.23 o
 -10   4   3      123.62      109.31     32.77 o
  -9   4   3        5.35        0.00     15.25 o
  -8   4   3       47.18       44.38     16.97 o
  -7   4   3       35.29       27.34     16.63 o
  -6   4   3      667.14      626.73     29.37 o
  -5   4   3       78.70       66.08     13.63 o
  -4   4   3     1140.80     1085.52     22.42 o
  -3   4   3      161.47      172.96     12.45 o
  -2   4   3      319.11      290.17     14.99 o
  -1   4   3      364.09      381.63     14.10 o
   0   4   3       29.78       36.60      9.27 o
   1   4   3      102.40       86.89     15.87 o
   2   4   3      458.04      458.60     21.98 o
   3   4   3      127.52      105.63     17.00 o
   4   4   3      520.78      552.88     29.23 o
   5   4   3       24.94       12.98     18.89 o
   6   4   3       15.83        0.00     18.84 o
   7   4   3       21.61       59.63     34.04 o
 -10   5   3      107.22      121.93     32.02 o
  -9   5   3        0.00       27.60     34.91 o
  -8   5   3       56.02       80.75     33.90 o
  -7   5   3      260.24      246.08     25.82 o
  -6   5   3       18.76        9.05     14.08 o
  -5   5   3        0.19       15.36     13.88 o
  -4   5   3       10.26       18.27     10.76 o
  -3   5   3      175.60      195.00     13.54 o
  -2   5   3      558.75      559.03     19.08 o
  -1   5   3      301.36      273.73     13.52 o
   0   5   3      619.37      648.78     27.13 o
   1   5   3      152.73      142.02     20.60 o
   2   5   3      146.00      124.22     17.71 o
   3   5   3       12.33        9.35     16.85 o
   4   5   3       14.24       18.20     18.63 o
   5   5   3       45.41       35.72     21.65 o
   6   5   3      161.38      186.58     34.98 o
 -10   6   3       58.07       82.40     31.39 o
  -9   6   3       18.17       25.84     25.85 o
  -8   6   3       23.52        5.71     24.48 o
  -7   6   3       18.71       24.54     16.16 o
  -6   6   3      181.57      191.15     19.59 o
  -5   6   3        8.96       18.79     22.41 o
  -4   6   3      511.61      512.86     20.96 o
  -3   6   3      164.32      139.07     14.97 o
  -2   6   3      733.81      699.42     26.91 o
  -1   6   3       55.38       31.31     17.05 o
   0   6   3       18.28       27.03     17.20 o
   1   6   3      388.30      356.38     29.45 o
   2   6   3      372.66      344.94     24.43 o
   3   6   3      102.28       97.63     21.91 o
   4   6   3      920.91     1056.59     40.14 o
   5   6   3        9.07       28.94     31.25 o
 -10   7   3        0.02        0.00     29.32 o
  -9   7   3       28.79       15.40     27.52 o
  -8   7   3      482.46      486.72     30.08 o
  -7   7   3        0.07        2.46     17.88 o
  -6   7   3      125.34      133.25     24.90 o
  -5   7   3        4.75       16.07     14.18 o
  -4   7   3       38.21       41.66     14.74 o
  -3   7   3       19.42       12.47     16.32 o
  -2   7   3      341.13      330.75     23.22 o
  -1   7   3      224.61      240.43     23.84 o
   0   7   3      142.31      183.51     23.27 o
   1   7   3      629.14      624.39     31.27 o
   2   7   3        6.71       21.10     19.48 o
   3   7   3       13.11       17.28     21.32 o
   4   7   3        9.32       17.82     31.34 o
  -9   8   3       20.04       34.51     28.42 o
  -8   8   3        1.27        0.00     21.64 o
  -7   8   3       26.32       65.75     24.08 o
  -6   8   3      156.21      155.71     19.65 o
  -5   8   3      473.13      487.44     25.93 o
  -4   8   3      353.93      360.10     26.94 o
  -3   8   3       15.74       13.01     23.54 o
  -2   8   3        1.99        0.00     18.41 o
  -1   8   3      168.32      193.85     25.69 o
   0   8   3       38.86       46.78     25.80 o
   1   8   3        5.97       23.43     21.67 o
   2   8   3       77.86       79.21     24.09 o
  -8   9   3      129.72      129.85     31.72 o
  -7   9   3       62.99       87.65     29.49 o
  -6   9   3      147.17      167.21     31.32 o
  -5   9   3       22.85       12.48     42.98 o
  -4   9   3      172.88      148.06     44.99 o
  -3   9   3       64.34       29.31     44.48 o
  -2   9   3       71.85       16.73     44.02 o
  -1   9   3       24.58       42.60     38.85 o
   0   9   3      126.13      171.92     59.40 o
   1   9   3       86.49       74.68     53.50 o
  -7  10   3       10.95       27.44     47.50 o
  -6  10   3        0.87        2.78     47.05 o
  -5  10   3      162.95      167.05     57.56 o
  -4  10   3        1.85       33.98     50.77 o
  -3  10   3       79.88      177.67     59.95 o
  -2  10   3       10.47       37.04     51.04 o
   2 -11   4        1.35       27.74     32.35 o
   3 -11   4       53.71      128.53     31.60 o
   4 -11   4        7.70        0.19     37.88 o
   5 -11   4       84.38       88.76     27.52 o
   6 -11   4       14.88        0.00     24.17 o
  -1 -10   4       35.69        0.00     46.11 o
   0 -10   4      174.46      217.55     51.55 o
   1 -10   4       27.52       34.46     38.93 o
   2 -10   4       62.28       66.80     26.50 o
   3 -10   4      127.24      118.44     28.27 o
   4 -10   4       20.72       14.54     23.79 o
   5 -10   4       41.72       43.84     21.63 o
   6 -10   4       29.41        5.86     19.42 o
   7 -10   4      154.79      165.95     23.60 o
   8 -10   4        1.16       67.45     42.85 o
  -2  -9   4      139.87      220.29     54.94 o
  -1  -9   4       14.96       54.30     45.56 o
   0  -9   4       19.31       19.07     39.16 o
   1  -9   4        0.02       33.43     34.66 o
   2  -9   4       33.08        0.00     30.40 o
   3  -9   4       69.56       22.67     23.25 o
   4  -9   4      149.78      142.87     23.23 o
   5  -9   4       18.81       26.56     16.66 o
   6  -9   4        0.02        0.00     17.49 o
   7  -9   4      150.50      183.92     26.43 o
   8  -9   4       66.45       36.63     39.39 o
   9  -9   4        6.76        2.78     38.17 o
  -4  -8   4       49.02       27.77     49.01 o
  -3  -8   4       35.29       35.22     41.69 o
  -2  -8   4      190.02      218.33     49.53 o
  -1  -8   4      102.93       92.37     39.17 o
   0  -8   4        4.46        0.00     33.00 o
   1  -8   4       54.90       28.01     28.11 o
   2  -8   4       10.67        6.44     27.48 o
   3  -8   4       29.50       34.18     24.57 o
   4  -8   4       51.02       53.26     15.49 o
   5  -8   4       21.32       24.12     15.41 o
   6  -8   4        0.36        0.00     19.68 o
   7  -8   4       91.85      110.12     17.00 o
   8  -8   4      281.47      248.67     28.85 o
   9  -8   4      180.86      196.68     48.11 o
  10  -8   4        2.76       33.26     46.24 o
  -5  -7   4        0.98        0.00     47.21 o
  -4  -7   4       81.94       75.55     47.49 o
  -3  -7   4        6.61        0.00     40.24 o
  -2  -7   4      339.98      377.99     49.10 o
  -1  -7   4       37.29       26.81     15.51 o
   0  -7   4      411.33      342.96     42.13 o
   1  -7   4      154.91      136.87     32.55 o
   2  -7   4     1189.93     1211.08     56.62 o
   3  -7   4        2.01        1.27     15.43 o
   4  -7   4      586.69      609.49     24.84 o
   5  -7   4        2.13        4.45     17.64 o
   6  -7   4      121.27      122.47     15.55 o
   7  -7   4       11.41        9.32     13.95 o
   8  -7   4        0.02        1.65     18.40 o
   9  -7   4        2.33        8.04     19.11 o
  10  -7   4       23.59       26.16     30.94 o
  -6  -6   4      151.32      110.80     39.76 o
  -5  -6   4       30.58       19.04     29.74 o
  -4  -6   4      635.01      538.20     58.67 o
  -3  -6   4      119.17      104.59     37.66 o
  -2  -6   4      191.68      185.43     13.68 o
  -1  -6   4       90.11       83.93      9.47 o
   0  -6   4      376.50      383.17     20.33 o
   1  -6   4       72.33       68.63     16.07 o
   2  -6   4      370.64      357.02     21.43 o
   3  -6   4       15.54       10.26     17.39 o
   4  -6   4       68.72       83.96     17.51 o
   5  -6   4       60.46       58.07     12.58 o
   6  -6   4      382.72      352.07     18.10 o
   7  -6   4       66.54       43.85     11.48 o
   8  -6   4       36.46       48.27     17.90 o
   9  -6   4       87.43       72.23     21.96 o
  10  -6   4      120.49      100.03     29.87 o
  -7  -5   4       10.41       11.52     36.83 o
  -6  -5   4       47.02        0.00     29.15 o
  -5  -5   4       15.22       24.95     28.32 o
  -4  -5   4      387.07      405.40     17.80 o
  -3  -5   4      113.38       83.91      9.90 o
  -2  -5   4      292.27      263.74      9.00 o
  -1  -5   4      220.04      224.19     34.62 o
   0  -5   4       34.17       30.34     10.99 o
   1  -5   4      114.42      116.43     10.91 o
   2  -5   4      376.16      369.88     20.56 o
   3  -5   4       48.49       40.80     22.85 o
   4  -5   4        0.66        4.81      9.66 o
   5  -5   4       75.21       61.50      8.82 o
   6  -5   4        6.54       12.33      6.94 o
   7  -5   4      138.83       95.03     17.27 o
   8  -5   4        8.13       20.17     13.50 o
   9  -5   4       33.72       48.79     17.43 o
  10  -5   4      161.02      202.27     34.83 o
  -7  -4   4       70.16       84.24     33.47 o
  -6  -4   4      426.30      457.47     39.64 o
  -5  -4   4       37.06       22.33     13.34 o
  -4  -4   4       36.78       26.15     10.36 o
  -3  -4   4        6.77        9.26      7.00 o
  -2  -4   4        1.01        2.67      2.82 o
  -1  -4   4      251.86      220.02      6.48 o
   0  -4   4     3829.40     3959.48     47.91 o
   1  -4   4      543.66      585.30     35.24 o
   2  -4   4      795.77      894.02     20.36 o
   3  -4   4        0.16       15.95     17.61 o
   4  -4   4        1.89        8.15      7.80 o
   5  -4   4      233.11      246.34      8.33 o
   6  -4   4     1020.10     1105.58     58.74 o
   7  -4   4        0.70        5.62     19.68 o
   8  -4   4      160.36      195.95     28.33 o
   9  -4   4        0.95        0.00     26.35 o
  10  -4   4       57.48      102.04     68.15 o
  -8  -3   4      104.28      124.38     36.30 o
  -7  -3   4       13.86       13.50     27.59 o
  -6  -3   4        5.97        7.32     15.26 o
  -5  -3   4       15.07       29.47     12.82 o
  -4  -3   4       12.52        9.52      7.66 o
  -3  -3   4      396.40      426.78     14.61 o
  -1  -3   4      297.86      289.95     16.73 o
   0  -3   4       39.47       46.57      5.70 o
   1  -3   4     5192.47     5689.19     46.07 o
   2  -3   4        9.50        2.93      9.04 o
   3  -3   4      454.43      461.29     19.39 o
   4  -3   4      869.83      833.18     18.43 o
   5  -3   4       16.62       11.24     14.33 o
   6  -3   4      128.63       95.58     19.07 o
   7  -3   4       27.05       29.48     19.00 o
   8  -3   4        8.97       28.28     23.67 o
   9  -3   4       96.30      106.88     31.36 o
  10  -3   4       13.01       31.01     30.97 o
  -9  -2   4       54.49       75.31     35.97 o
  -8  -2   4      134.98      138.15     33.25 o
  -7  -2   4       44.61       66.11     18.04 o
  -6  -2   4      169.24      133.58     18.08 o
  -5  -2   4       58.41       42.66     13.33 o
  -4  -2   4      107.60      123.84      9.64 o
  -3  -2   4       18.01       10.82      7.20 o
  -2  -2   4     3006.59     3030.06     59.30 o
  -1  -2   4      194.26      196.09     11.50 o
   0  -2   4      241.30      219.19      6.22 o
   1  -2   4     3972.82     3993.22     68.47 o
   2  -2   4      479.68      463.98     27.40 o
   3  -2   4     2018.11     2176.42     52.20 o
   4  -2   4        8.46        1.84     13.58 o
   5  -2   4       22.81       20.38     15.63 o
   6  -2   4      417.87      448.59     28.22 o
   7  -2   4        5.26        0.00     21.41 o
   8  -2   4      304.10      323.79     32.65 o
   9  -2   4       79.07       76.94     27.43 o
  10  -2   4        8.69       30.87     29.26 o
  -9  -1   4      299.97      283.44     38.90 o
  -8  -1   4       55.74       49.54     16.03 o
  -7  -1   4      367.24      342.80     20.02 o
  -6  -1   4        4.40       14.15     13.56 o
  -5  -1   4      308.60      306.87     17.97 o
  -4  -1   4       95.91       61.32     20.88 o
  -3  -1   4      863.41      899.95     17.82 o
  -2  -1   4        0.60        5.35      6.40 o
  -1  -1   4       36.44       22.21     10.48 o
   0  -1   4     1755.83     1851.81     33.56 o
   1  -1   4      270.72      253.19      8.31 o
   2  -1   4       77.18       71.26      5.00 o
   3  -1   4     1583.42     1629.50     49.43 o
   4  -1   4       35.85       30.40     13.53 o
   5  -1   4     1034.01     1009.43     29.67 o
   6  -1   4     1687.82     1719.36     44.95 o
   7  -1   4      138.01      126.78     20.88 o
   8  -1   4        0.55        0.00     19.94 o
   9  -1   4      177.01      164.15     29.26 o
 -10   0   4      130.92      134.39     36.12 o
  -9   0   4       61.38       75.61     17.34 o
  -8   0   4        0.10       11.03     14.72 o
  -7   0   4       37.50       43.32     13.75 o
  -6   0   4      231.08      223.19     15.78 o
  -5   0   4      440.80      467.28     17.40 o
  -4   0   4      220.56      237.45     18.39 o
  -3   0   4     1188.10     1233.67     17.76 o
  -2   0   4      645.71      674.93     14.75 o
  -1   0   4     7163.44     7051.69     33.27 o
   0   0   4      666.58      684.99     18.84 o
   1   0   4      459.82      565.96      8.12 o
   2   0   4      259.96      315.13      8.47 o
   3   0   4        3.25        4.43      6.41 o
   4   0   4      402.76      412.51     14.03 o
   5   0   4      391.04      374.08     15.59 o
   6   0   4       24.60       24.52      9.90 o
   7   0   4        8.38        5.14     18.87 o
   8   0   4       41.65       46.34     24.17 o
   9   0   4      196.65      237.71     32.12 o
 -10   1   4        1.92        0.00     26.29 o
  -9   1   4       18.17       31.67     16.37 o
  -8   1   4        5.22       11.15     14.09 o
  -7   1   4       43.50       34.34     12.82 o
  -6   1   4      139.21      123.17     13.31 o
  -5   1   4      744.49      786.47     28.61 o
  -4   1   4       20.24       13.51     11.21 o
  -3   1   4      226.31      218.07      8.89 o
  -2   1   4     2030.67     2150.10     20.83 o
  -1   1   4     4720.96     4740.84     49.57 o
   0   1   4     1944.09     1945.29     17.30 o
   1   1   4     1864.80     1996.31     18.84 o
   2   1   4      599.31      647.43     12.95 o
   3   1   4     1650.25     1824.42     30.93 o
   4   1   4      218.37      179.76     13.29 o
   5   1   4      323.49      287.34     16.48 o
   6   1   4       44.59       23.80     18.31 o
   7   1   4        1.40       15.66     22.12 o
   8   1   4       30.64       22.32     24.25 o
 -10   2   4       20.80       13.82     25.53 o
  -9   2   4       30.66       30.52     15.08 o
  -8   2   4       49.59       46.32     13.83 o
  -7   2   4      856.90      837.67     26.07 o
  -6   2   4      136.89      114.36     14.86 o
  -5   2   4      253.84      254.97     20.43 o
  -4   2   4      308.34      306.79     12.95 o
  -3   2   4      139.01      139.50      8.55 o
  -2   2   4     5328.76     5419.42    416.82 o
  -1   2   4     2910.05     2975.33     35.86 o
   0   2   4       86.15       87.11      7.04 o
   1   2   4      379.52      452.36     16.93 o
   2   2   4       57.30       83.47     17.57 o
   3   2   4       79.61       95.82     14.97 o
   4   2   4       71.55       42.04     16.09 o
   5   2   4      586.27      565.68     22.95 o
   6   2   4      121.81       92.21     16.83 o
   7   2   4      167.58      230.05     27.57 o
   8   2   4       31.96       66.48     28.24 o
 -10   3   4       57.48       65.93     24.61 o
  -9   3   4      278.32      276.71     21.10 o
  -8   3   4       21.06       21.23     15.11 o
  -7   3   4      250.31      241.25     19.29 o
  -6   3   4        7.82       12.47     12.14 o
  -5   3   4      400.42      365.63     18.02 o
  -4   3   4      136.67      130.29     11.21 o
  -3   3   4     3338.41     3439.53     45.87 o
  -2   3   4       91.88       92.89      5.11 o
  -1   3   4       87.45       61.54      5.51 o
   0   3   4      293.28      296.27     17.32 o
   1   3   4      814.76      807.90     28.59 o
   2   3   4        6.91       12.25     12.03 o
   3   3   4     2164.72     2115.69     49.79 o
   4   3   4       35.68       38.83     14.30 o
   5   3   4      113.27      126.43     17.72 o
   6   3   4       23.60       18.55     17.19 o
   7   3   4       16.53        0.00     24.98 o
 -10   4   4        0.26        2.87     30.24 o
  -9   4   4       63.61       99.06     28.89 o
  -8   4   4      165.34      188.68     23.65 o
  -7   4   4       11.37       18.31     16.81 o
  -6   4   4      602.58      567.45     29.80 o
  -5   4   4       34.39       18.26     12.66 o
  -4   4   4       32.64       22.37      8.82 o
  -3   4   4       87.53       78.21      7.34 o
  -2   4   4        9.55       12.53      7.23 o
  -1   4   4      328.22      317.62     11.54 o
   0   4   4       11.75       11.83      9.15 o
   1   4   4     2207.90     2356.36     47.36 o
   2   4   4       11.23       13.72     13.73 o
   3   4   4      117.58      106.29     17.43 o
   4   4   4        1.59       10.45     17.16 o
   5   4   4       14.52       11.20     18.86 o
   6   4   4       33.24       55.24     22.28 o
 -10   5   4       10.22        0.00     41.93 o
  -9   5   4       28.78       23.29     30.91 o
  -8   5   4        2.09        1.06     31.70 o
  -7   5   4       27.93       22.96     19.94 o
  -6   5   4      360.91      345.14     22.99 o
  -5   5   4     1215.34     1292.61     35.78 o
  -4   5   4       40.32       23.33     10.94 o
  -3   5   4       89.98       69.49     10.45 o
  -2   5   4        0.60        0.00      8.60 o
  -1   5   4      362.44      355.29     14.75 o
   0   5   4      350.25      353.36     22.70 o
   1   5   4      456.01      439.07     27.43 o
   2   5   4      165.15      131.42     18.68 o
   3   5   4      548.52      484.31     26.70 o
   4   5   4       21.41       17.34     19.42 o
   5   5   4      161.54      160.91     24.97 o
   6   5   4       76.88       89.19     32.14 o
 -10   6   4        0.00        0.00     26.94 o
  -9   6   4       89.65      107.77     28.89 o
  -8   6   4      201.29      191.24     38.32 o
  -7   6   4      290.24      320.99     24.76 o
  -6   6   4       51.04       56.09     20.74 o
  -5   6   4      179.13      144.94     23.24 o
  -4   6   4      401.79      410.61     15.10 o
  -3   6   4      172.56      180.73     15.76 o
  -2   6   4      583.68      568.94     23.61 o
  -1   6   4      154.62      145.33     21.20 o
   0   6   4      407.05      392.95     26.93 o
   1   6   4      127.06       96.37     18.71 o
   2   6   4      328.28      297.99     24.28 o
   3   6   4      100.46       92.09     21.76 o
   4   6   4      117.37      105.50     24.20 o
   5   6   4        4.44        0.27     31.09 o
 -10   7   4        7.27        8.86     28.35 o
  -9   7   4       47.14       53.97     33.63 o
  -8   7   4       10.90       40.25     21.20 o
  -7   7   4       85.65       83.15     25.92 o
  -6   7   4       83.29       98.10     36.53 o
  -5   7   4      356.92      348.34     20.76 o
  -4   7   4      172.71      149.43     16.30 o
  -3   7   4       71.02      107.61     18.92 o
  -2   7   4      296.20      310.73     22.28 o
  -1   7   4      349.10      395.35     74.54 o
   0   7   4       14.79       10.55     20.72 o
   1   7   4      106.71      100.27     20.63 o
   2   7   4       47.99       41.63     20.69 o
   3   7   4        0.28        4.50     22.54 o
  -9   8   4        7.84        4.37     38.07 o
  -8   8   4       90.72      114.26     29.03 o
  -7   8   4       84.12       88.32     25.55 o
  -6   8   4       36.01       45.87     23.95 o
  -5   8   4       30.41       48.51     23.56 o
  -4   8   4        8.31       14.59     37.59 o
  -3   8   4       61.84       62.68     36.50 o
  -2   8   4      355.15      361.79     56.68 o
  -1   8   4       50.95       49.99     39.83 o
   0   8   4      487.97      575.28     62.02 o
   1   8   4       50.97       65.45     46.18 o
   2   8   4        0.48        8.70     29.78 o
  -8   9   4        0.57       20.73     28.64 o
  -7   9   4       50.48       39.00     32.02 o
  -6   9   4      128.73      110.15     32.28 o
  -5   9   4        9.36        0.00     43.52 o
  -4   9   4       84.35       62.11     46.26 o
  -3   9   4      242.47      236.58     51.97 o
  -2   9   4      142.33      151.35     51.42 o
  -1   9   4       12.34       41.61     44.60 o
   0   9   4        5.81       58.07     53.04 o
  -6  10   4      204.38      279.80     60.94 o
  -5  10   4       47.97       85.78     48.03 o
  -4  10   4        0.17        0.00     44.66 o
  -3  10   4        7.12        0.00     44.99 o
   2 -11   5      128.74      183.04     33.91 o
   3 -11   5      165.83      206.99     37.32 o
   4 -11   5        1.38        0.00     27.31 o
   5 -11   5        5.16        7.78     24.41 o
   6 -11   5       11.06        1.60     24.05 o
  -1 -10   5       99.19       95.26     51.20 o
   0 -10   5        9.88        0.00     42.22 o
   1 -10   5        5.66       20.03     36.53 o
   2 -10   5        0.06       78.48     39.44 o
   3 -10   5       64.27       63.11     27.71 o
   4 -10   5       23.59       15.24     23.08 o
   5 -10   5      125.14      157.81     21.62 o
   6 -10   5      209.18      213.81     26.00 o
   7 -10   5      114.42      147.58     22.90 o
   8 -10   5       39.06       74.99     45.95 o
  -2  -9   5        0.00        0.00     45.68 o
  -1  -9   5       41.52       14.79     40.38 o
   0  -9   5       12.47       29.61     38.19 o
   1  -9   5       31.43       40.09     35.87 o
   2  -9   5       79.05       62.58     35.26 o
   3  -9   5      817.48      783.90     58.87 o
   4  -9   5        0.21        4.35     15.99 o
   5  -9   5      265.20      257.79     22.41 o
   6  -9   5      137.55      107.03     20.95 o
   7  -9   5      125.98      174.00     42.76 o
   8  -9   5       79.64       86.12     41.89 o
   9  -9   5      266.89      298.77     58.19 o
  -4  -8   5        8.53       11.86     48.83 o
  -3  -8   5      318.62      421.42     61.93 o
  -2  -8   5      101.84       71.99     34.73 o
  -1  -8   5      270.00      292.22     48.10 o
   0  -8   5      117.66       70.79     37.10 o
   1  -8   5      106.57       72.92     34.48 o
   2  -8   5      154.30       83.65     34.08 o
   3  -8   5      323.41      312.15     37.14 o
   4  -8   5       72.93       77.00     16.53 o
   5  -8   5      171.42      189.65     19.98 o
   6  -8   5        0.29        0.00     20.88 o
   7  -8   5       44.59       58.17     19.88 o
   8  -8   5        0.06        2.86     18.95 o
   9  -8   5       24.02       33.83     40.44 o
  -5  -7   5      258.10      370.58     61.11 o
  -4  -7   5        0.08        1.09     42.98 o
  -3  -7   5       15.52       13.74     43.06 o
  -2  -7   5      428.88      488.67     52.25 o
  -1  -7   5       30.78       11.64     14.43 o
   0  -7   5        0.14       11.34     13.79 o
   1  -7   5     1112.83     1073.43     58.26 o
   2  -7   5       94.89       81.18     17.99 o
   3  -7   5      108.07       99.72     18.12 o
   4  -7   5       97.68       49.10     19.66 o
   5  -7   5       66.36       68.81     18.21 o
   6  -7   5       19.26       29.60     16.49 o
   7  -7   5      244.38      268.38     35.93 o
   8  -7   5       89.34       83.77     19.49 o
   9  -7   5      220.35      210.69     32.20 o
  10  -7   5       28.09        0.00     31.63 o
  -6  -6   5        0.01       11.00     34.02 o
  -5  -6   5      141.04      131.11     34.43 o
  -4  -6   5       19.18       16.81     26.26 o
  -3  -6   5      447.11      393.79     51.66 o
  -2  -6   5        7.84        0.25     32.90 o
  -1  -6   5      482.81      442.28     11.23 o
   0  -6   5      561.72      558.70     59.80 o
   1  -6   5       13.82        6.10     13.77 o
   2  -6   5        9.59        5.06     13.91 o
   3  -6   5        0.54       12.87     15.69 o
   4  -6   5       35.02       61.24     25.78 o
   5  -6   5      142.34      137.64     17.82 o
   6  -6   5       38.73       27.57     10.93 o
   7  -6   5       38.45       29.83     19.34 o
   8  -6   5       41.72       17.81     15.14 o
   9  -6   5       18.14       10.67     26.51 o
  10  -6   5        0.33        4.56     29.89 o
  -7  -5   5       68.48       35.65     34.68 o
  -6  -5   5       32.72       35.34     31.61 o
  -5  -5   5        1.68        0.00     25.85 o
  -4  -5   5       31.34       34.22     23.80 o
  -3  -5   5        7.17       17.83     20.33 o
  -2  -5   5      246.25      246.20     24.35 o
  -1  -5   5       89.70      118.19     28.52 o
   0  -5   5      125.00      113.80     12.11 o
   1  -5   5       64.77       42.10      9.31 o
   2  -5   5      410.01      424.23     21.65 o
   3  -5   5        7.13       10.15     13.21 o
   4  -5   5        2.97        1.50     22.80 o
   5  -5   5      129.42      123.03     10.32 o
   6  -5   5      306.19      274.39      9.13 o
   7  -5   5       16.09       12.12     12.51 o
   8  -5   5        0.80       11.29     13.11 o
   9  -5   5      277.58      324.71     35.31 o
  10  -5   5      160.91      159.52     33.69 o
  -7  -4   5        3.27        7.05     32.90 o
  -6  -4   5       74.82       71.67     28.34 o
  -5  -4   5        3.80        0.00     22.93 o
  -4  -4   5       98.79       88.38      8.93 o
  -3  -4   5       36.29       37.57     17.11 o
  -2  -4   5       49.93        7.40     20.74 o
  -1  -4   5      484.07      448.94     30.09 o
   0  -4   5      686.04      650.46     21.11 o
   1  -4   5      416.80      474.04     13.83 o
   2  -4   5      314.71      375.53     14.64 o
   3  -4   5      972.87     1102.66     45.89 o
   4  -4   5      271.41      268.46     18.81 o
   5  -4   5     1377.77     1402.51     13.57 o
   6  -4   5       74.87       71.57     11.79 o
   7  -4   5       44.78        9.79     20.31 o
   8  -4   5       14.04       34.39     23.48 o
   9  -4   5       79.61      100.77     28.90 o
  10  -4   5       16.03       19.13     30.07 o
  -8  -3   5       53.55       86.91     36.32 o
  -7  -3   5      173.23      164.87     34.04 o
  -6  -3   5      161.77      171.93     18.19 o
  -5  -3   5       82.83       85.83     13.66 o
  -4  -3   5      110.92       80.10      8.83 o
  -3  -3   5      124.65      123.20      7.02 o
  -1  -3   5      193.20      155.73     21.07 o
   0  -3   5     2150.03     2211.63     19.69 o
   1  -3   5     1121.79     1136.31     23.15 o
   2  -3   5     2166.60     2286.64     31.37 o
   3  -3   5      233.31      211.11     26.37 o
   4  -3   5        3.36        6.26      8.77 o
   5  -3   5      295.79      358.62     23.35 o
   6  -3   5       19.30       10.10     17.62 o
   7  -3   5      306.36      309.14     27.73 o
   8  -3   5       42.87       29.07     23.07 o
   9  -3   5      164.54      138.29     30.47 o
  10  -3   5        2.63       28.13     29.99 o
  -9  -2   5       34.23       35.32     22.97 o
  -8  -2   5      170.09      191.62     25.93 o
  -7  -2   5       61.53       55.32     17.74 o
  -6  -2   5      406.26      474.35     35.04 o
  -5  -2   5      136.00      130.42     12.51 o
  -4  -2   5      374.37      376.51     12.91 o
  -3  -2   5      229.08      226.83      9.91 o
  -2  -2   5     1854.81     1700.34     74.67 o
  -1  -2   5     1128.37     1202.17     26.91 o
   0  -2   5      470.16      456.96      8.19 o
   1  -2   5       40.32       29.91     12.76 o
   2  -2   5       29.53       25.68      9.02 o
   3  -2   5       91.94      107.61     13.72 o
   4  -2   5      440.01      469.82     22.57 o
   5  -2   5      459.71      377.91     24.31 o
   6  -2   5      145.01      139.60     28.94 o
   7  -2   5       53.11       32.25     21.75 o
   8  -2   5      353.31      273.35     30.38 o
   9  -2   5      126.27      110.93     31.37 o
  -9  -1   5       19.26       27.33     22.12 o
  -8  -1   5       75.37       92.27     17.21 o
  -7  -1   5      288.35      244.19     18.75 o
  -6  -1   5     1620.44     1721.28     49.02 o
  -5  -1   5       17.45       21.92     12.73 o
  -4  -1   5        0.88        4.62      8.23 o
  -3  -1   5      135.43      119.16     10.13 o
  -2  -1   5      318.11      320.13     13.56 o
  -1  -1   5      134.82      115.06     13.83 o
   0  -1   5      370.33      461.88     20.28 o
   1  -1   5     1099.53     1071.57     17.98 o
   2  -1   5      159.76      188.15      6.18 o
   3  -1   5      329.53      317.51      9.34 o
   4  -1   5      121.39      104.34      6.07 o
   5  -1   5       22.86       24.89     14.12 o
   6  -1   5        0.04        0.00     16.13 o
   7  -1   5      941.46      963.05     36.50 o
   8  -1   5      451.58      452.82     37.35 o
   9  -1   5      255.36      259.34     36.31 o
 -10   0   5      181.67      307.88     85.93 o
  -9   0   5        0.00        1.43     16.59 o
  -8   0   5        2.74       10.26     15.17 o
  -7   0   5        0.00        0.00     13.70 o
  -6   0   5       47.61       40.58     12.82 o
  -5   0   5        9.43        7.39     10.67 o
  -4   0   5       40.67       16.74      9.42 o
  -3   0   5       80.31       70.42      8.44 o
  -2   0   5      757.19      772.49     15.01 o
  -1   0   5       16.08       13.86      7.39 o
   0   0   5       50.05       32.76     13.92 o
   1   0   5      259.39      294.05      6.82 o
   2   0   5     2243.15     2423.91     16.94 o
   3   0   5      127.92      111.04      8.08 o
   4   0   5      415.37      408.96     11.87 o
   5   0   5        0.00        4.12      6.84 o
   6   0   5      417.72      405.20     20.04 o
   7   0   5       34.84       34.80     19.92 o
   8   0   5       10.23        0.00     22.71 o
   9   0   5       11.23       16.35     26.75 o
 -10   1   5       78.94       99.39     26.84 o
  -9   1   5        1.01        8.13     16.05 o
  -8   1   5       66.58       54.80     14.98 o
  -7   1   5        0.59        9.12     13.28 o
  -6   1   5      330.20      305.94     17.15 o
  -5   1   5      298.43      323.51     49.68 o
  -4   1   5      826.79      883.09     23.04 o
  -3   1   5      809.17      856.76     18.83 o
  -2   1   5      315.54      268.68      9.23 o
  -1   1   5      186.96      231.16      7.85 o
   0   1   5        0.11        0.00      7.04 o
   1   1   5       35.52       44.55      5.88 o
   2   1   5       44.79       63.64      7.36 o
   3   1   5      194.90      224.14     11.01 o
   4   1   5      236.79      219.16     11.93 o
   5   1   5      247.05      248.62     16.07 o
   6   1   5       33.47       32.76     19.30 o
   7   1   5        7.69       12.52     17.67 o
   8   1   5        7.46        0.00     25.94 o
 -10   2   5       27.37       36.58     25.55 o
  -9   2   5        6.42       16.81     14.82 o
  -8   2   5        9.66       11.43     14.44 o
  -7   2   5       94.30      104.58     16.40 o
  -6   2   5      166.73      146.32     16.10 o
  -5   2   5       66.63       65.58     15.16 o
  -4   2   5      968.32     1019.08     19.71 o
  -3   2   5       30.94       47.13      8.06 o
  -2   2   5     2414.11     2674.47     90.44 o
  -1   2   5     1775.60     1871.85     37.41 o
   0   2   5      217.84      247.88     14.83 o
   1   2   5      250.87      274.74     13.05 o
   2   2   5      352.21      300.50     49.58 o
   3   2   5       93.28       74.60     15.21 o
   4   2   5      235.56      228.11     20.48 o
   5   2   5      246.38      245.57     18.36 o
   6   2   5        4.30       10.20     15.03 o
   7   2   5        1.39        7.58     24.63 o
   8   2   5       19.17       31.45     26.38 o
 -10   3   5       36.01       55.28     25.70 o
  -9   3   5        2.58       11.08     15.11 o
  -8   3   5      275.63      275.58     21.57 o
  -7   3   5      478.92      441.01     23.32 o
  -6   3   5       13.48        5.48     12.46 o
  -5   3   5      897.24      929.24     39.88 o
  -4   3   5      161.26      160.83     13.55 o
  -3   3   5       35.61       42.53      8.78 o
  -2   3   5     1294.60     1383.34     36.51 o
  -1   3   5     1177.31     1132.68     55.46 o
   0   3   5      518.46      514.05     16.05 o
   1   3   5      328.12      342.95     42.08 o
   2   3   5      684.34      661.10     23.43 o
   3   3   5        3.22       15.91     14.19 o
   4   3   5      606.59      592.42     26.48 o
   5   3   5      291.95      333.35     28.85 o
   6   3   5      178.93      217.47     22.00 o
   7   3   5       36.54       40.43     28.27 o
 -10   4   5      135.55      131.14     33.42 o
  -9   4   5       99.29       94.33     24.06 o
  -8   4   5      157.35      147.31     24.95 o
  -7   4   5      321.60      317.18     45.54 o
  -6   4   5      308.79      286.75     25.88 o
  -5   4   5      316.45      302.80     15.53 o
  -4   4   5      246.60      227.78     12.04 o
  -3   4   5       38.11       39.60      5.76 o
  -2   4   5      129.15      122.48     23.04 o
  -1   4   5       20.46       15.13      5.84 o
   0   4   5        7.96        9.10      8.64 o
   1   4   5      206.06      184.53     31.16 o
   2   4   5      551.08      524.35     24.06 o
   3   4   5       76.01       62.53     16.95 o
   4   4   5      708.11      680.55     30.49 o
   5   4   5        2.71        0.00     19.73 o
   6   4   5       20.17       37.94     22.63 o
 -10   5   5       26.82       40.41     36.75 o
  -9   5   5       27.39       20.98     22.21 o
  -8   5   5      219.61      208.87     26.12 o
  -7   5   5       41.26       29.48     15.79 o
  -6   5   5      332.96      317.19     28.76 o
  -5   5   5       37.58       36.48     12.58 o
  -4   5   5       90.33       75.72      7.96 o
  -3   5   5       44.01       30.08      9.01 o
  -2   5   5       84.73       76.48      8.81 o
  -1   5   5      211.22      201.04     12.02 o
   0   5   5     1489.16     1535.59     38.93 o
   1   5   5      368.30      371.25     42.93 o
   2   5   5       33.22       25.59     17.01 o
   3   5   5       50.97       39.10     17.96 o
   4   5   5      111.89       83.84     21.71 o
   5   5   5      131.70      176.47     25.76 o
 -10   6   5       62.18       62.40     27.50 o
  -9   6   5      269.56      297.84     44.48 o
  -8   6   5      200.91      152.24     26.99 o
  -7   6   5        0.96        0.00     21.17 o
  -6   6   5      372.50      320.56     30.36 o
  -5   6   5      266.28      247.39     17.22 o
  -4   6   5      394.12      389.54     22.17 o
  -3   6   5       48.92       50.27      9.36 o
  -2   6   5       75.71       65.26     12.88 o
  -1   6   5       41.41       37.76     15.58 o
   0   6   5      392.75      369.58     26.64 o
   1   6   5        4.84        7.93     17.08 o
   2   6   5       11.54       25.44     18.41 o
   3   6   5      214.64      216.41     24.72 o
   4   6   5       66.61       88.57     24.78 o
  -9   7   5       10.83       31.70     32.81 o
  -8   7   5      103.55      129.80     28.31 o
  -7   7   5      114.31       92.79     26.97 o
  -6   7   5      135.16      162.44     28.19 o
  -5   7   5        8.13       17.24     23.09 o
  -4   7   5        2.10       23.77     24.40 o
  -3   7   5      399.69      369.57     51.10 o
  -2   7   5       20.72        6.40     15.30 o
  -1   7   5      277.14      313.18     25.53 o
   0   7   5       45.10       61.92     22.21 o
   1   7   5        3.23        4.54     19.02 o
   2   7   5       20.08       17.64     21.19 o
   3   7   5       78.78       61.83     24.47 o
  -9   8   5        6.59        0.00     38.56 o
  -8   8   5       20.85        0.45     26.90 o
  -7   8   5       25.81       38.10     28.15 o
  -6   8   5       47.36       32.67     26.95 o
  -5   8   5       99.55      119.17     29.95 o
  -4   8   5        1.39        9.13     34.65 o
  -3   8   5      134.65      121.67     41.17 o
  -2   8   5      121.84      121.00     47.70 o
  -1   8   5        5.39        2.15     37.31 o
   0   8   5        0.05        0.00     43.47 o
   1   8   5       81.07       93.81     29.76 o
  -8   9   5        0.80        8.29     31.09 o
  -7   9   5      286.67      368.57     40.01 o
  -6   9   5        0.40       21.91     28.04 o
  -5   9   5      116.40       87.32     52.23 o
  -4   9   5       17.10        0.00     49.98 o
  -3   9   5      206.28      201.44     50.44 o
  -2   9   5       86.84      142.09     53.20 o
  -1   9   5      368.46      465.91     65.10 o
   0   9   5        3.27        0.00     32.80 o
  -5  10   5       35.87      109.13     55.98 o
  -4  10   5        2.39        5.29     57.09 o
   2 -11   6       23.45       32.64     33.11 o
   3 -11   6       39.30       46.30     30.62 o
   4 -11   6       69.65       61.38     29.42 o
   5 -11   6       26.89       27.63     24.91 o
   6 -11   6       75.60       79.03     26.42 o
  -1 -10   6       36.79       75.40     52.25 o
   0 -10   6      158.31      249.11     53.65 o
   1 -10   6        1.01       32.84     42.86 o
   2 -10   6      305.38      293.90     52.39 o
   3 -10   6        4.60        0.00     36.09 o
   4 -10   6      338.91      364.05     32.38 o
   5 -10   6        2.68        0.00     18.13 o
   6 -10   6       37.22       38.75     20.26 o
   7 -10   6       22.59       47.37     25.72 o
   8 -10   6      230.89      342.98     52.44 o
  -2  -9   6      219.29      246.24     55.83 o
  -1  -9   6       63.87       92.88     43.82 o
   0  -9   6        3.65        0.00     39.92 o
   1  -9   6       10.45       13.38     36.55 o
   2  -9   6       81.84       79.01     36.96 o
   3  -9   6       21.74        6.53     31.95 o
   4  -9   6      384.87      378.80     24.82 o
   5  -9   6       20.27       27.90     17.60 o
   6  -9   6       31.26       43.02     19.97 o
   7  -9   6       35.62       60.21     39.30 o
   8  -9   6       10.29        7.61     36.76 o
   9  -9   6        0.01        0.00     38.62 o
  -4  -8   6      562.44      669.89     74.87 o
  -3  -8   6       75.33       65.61     49.77 o
  -2  -8   6       25.72        7.33     40.39 o
  -1  -8   6        2.62       28.96     35.39 o
   0  -8   6      185.99      212.39     42.64 o
   1  -8   6        0.16       22.18     34.65 o
   2  -8   6      766.48      696.79     54.82 o
   3  -8   6       58.39       61.60     18.35 o
   4  -8   6       17.48       36.84     20.60 o
   5  -8   6        4.40        2.37     17.48 o
   6  -8   6       96.64      128.51     31.14 o
   7  -8   6        0.40        8.42     34.93 o
   8  -8   6      400.79      475.71     55.70 o
   9  -8   6        1.16        0.00     43.73 o
  -5  -7   6       24.60        0.00     49.25 o
  -4  -7   6      510.30      570.51     63.80 o
  -3  -7   6        0.16        0.00     40.33 o
  -2  -7   6      254.65      288.67     46.56 o
  -1  -7   6      492.40      443.87     49.95 o
   0  -7   6       10.38        4.28     30.11 o
   1  -7   6        0.03        0.00     28.44 o
   2  -7   6      179.20      159.74     19.17 o
   3  -7   6       29.39        7.53     16.72 o
   4  -7   6      574.30      611.12     33.08 o
   5  -7   6      662.74      640.72     38.42 o
   6  -7   6       58.18       69.56     18.35 o
   7  -7   6       58.46       44.82     16.42 o
   8  -7   6       18.73        2.38     33.44 o
   9  -7   6       21.10       13.01     27.98 o
  10  -7   6       13.86       39.37     30.76 o
  -6  -6   6       96.55       98.77     38.23 o
  -5  -6   6      124.13      135.50     33.69 o
  -4  -6   6       22.56       25.75     27.83 o
  -3  -6   6       10.32       20.52     34.71 o
  -2  -6   6       19.73       24.80     30.66 o
  -1  -6   6       47.04       28.53     30.02 o
   0  -6   6     1103.23     1111.06     26.09 o
   1  -6   6      303.86      303.11     23.91 o
   2  -6   6       48.56       36.82     14.52 o
   3  -6   6        0.53        0.00     16.36 o
   4  -6   6      653.68      670.92     43.80 o
   5  -6   6       26.67       21.17     14.05 o
   6  -6   6       18.10        7.98      9.34 o
   7  -6   6        0.01        0.79     12.68 o
   8  -6   6      299.39      360.03     32.14 o
   9  -6   6      187.50      168.87     32.05 o
  10  -6   6       89.10      112.49     34.05 o
  -7  -5   6        8.86        0.00     35.42 o
  -6  -5   6        1.96        0.00     31.90 o
  -5  -5   6        9.81        0.00     26.78 o
  -4  -5   6       42.17       42.14     25.11 o
  -3  -5   6       35.29       27.50     20.78 o
  -2  -5   6      871.33      886.07     35.59 o
  -1  -5   6      644.47      635.06     44.54 o
   0  -5   6      522.45      536.84     17.59 o
   1  -5   6     1094.01     1185.34     19.62 o
   2  -5   6      132.88      105.04     16.46 o
   3  -5   6       38.88       42.89     13.32 o
   4  -5   6     1147.91     1199.48     53.84 o
   5  -5   6      342.36      288.84     16.77 o
   6  -5   6       49.09       35.18     12.09 o
   7  -5   6        3.83        0.00     11.60 o
   8  -5   6       39.87       37.12     23.88 o
   9  -5   6        6.72        0.52     27.28 o
  10  -5   6       31.12       57.58     33.05 o
  -7  -4   6      524.71      630.82     46.63 o
  -6  -4   6      311.56      394.93     38.74 o
  -5  -4   6       43.33       19.17     21.14 o
  -4  -4   6      119.11      103.78     22.41 o
  -3  -4   6        0.60       13.88     17.62 o
  -2  -4   6        4.68        0.00     20.38 o
  -1  -4   6      484.23      524.59     30.53 o
   0  -4   6      606.22      558.48     19.10 o
   1  -4   6     2420.92     2476.70     27.10 o
   2  -4   6      853.09      851.60     23.12 o
   3  -4   6      287.73      257.61     28.32 o
   4  -4   6        7.60       23.98     21.56 o
   5  -4   6      164.56      148.17     10.99 o
   6  -4   6      695.78      741.85     33.04 o
   7  -4   6      244.34      239.01     22.66 o
   8  -4   6      370.46      359.54     33.94 o
   9  -4   6       51.78       68.81     27.74 o
  10  -4   6        2.51        6.97     28.61 o
  -8  -3   6      103.64      144.36     35.60 o
  -7  -3   6        8.84       28.06     28.38 o
  -6  -3   6      153.10      127.75     16.84 o
  -5  -3   6        0.11        1.27     10.83 o
  -4  -3   6       62.28       53.50      5.93 o
  -3  -3   6      981.99      770.19    277.95 o
  -2  -3   6        3.19       24.39     17.98 o
  -1  -3   6        0.73        5.97      9.67 o
   0  -3   6       47.70       50.48      6.73 o
   1  -3   6     1132.31     1282.43     43.60 o
   2  -3   6      729.32      774.33     17.25 o
   3  -3   6      965.92     1007.09     24.61 o
   4  -3   6      137.37      108.90      6.91 o
   5  -3   6      113.54       87.22     16.63 o
   6  -3   6      340.42      321.15     25.66 o
   7  -3   6       46.35       60.09     21.37 o
   8  -3   6       11.38        6.82     24.87 o
   9  -3   6       65.35       68.54     28.34 o
  10  -3   6        2.40        7.50     27.72 o
  -9  -2   6       39.96       47.96     25.11 o
  -8  -2   6       66.91       59.64     23.63 o
  -7  -2   6      691.46      754.44     43.41 o
  -6  -2   6        9.61        0.00     14.11 o
  -5  -2   6       67.58       55.08     10.46 o
  -4  -2   6      331.16      348.20     12.21 o
  -3  -2   6      694.30      703.38    388.94 o
  -2  -2   6      375.91      335.89     11.91 o
  -1  -2   6      305.24      283.55     10.56 o
   0  -2   6      120.29       99.85      6.76 o
   1  -2   6       85.66       97.85     19.57 o
   2  -2   6      428.36      404.19     11.58 o
   3  -2   6       28.83       23.47      4.96 o
   4  -2   6      325.25      327.78     37.00 o
   5  -2   6        8.06        0.00     16.05 o
   6  -2   6      536.12      559.53     32.01 o
   7  -2   6      402.90      400.60     43.84 o
   8  -2   6      114.42      120.51     29.14 o
   9  -2   6       55.74      138.96     32.42 o
  -9  -1   6      134.52      147.36     24.86 o
  -8  -1   6      193.73      163.43     20.47 o
  -7  -1   6       51.25       43.84     14.69 o
  -6  -1   6        7.95        7.43     12.24 o
  -5  -1   6       49.06       51.53     12.29 o
  -4  -1   6       15.61       13.88      8.60 o
  -3  -1   6     3163.22     3269.90    145.68 o
  -2  -1   6      587.30      644.28     14.52 o
  -1  -1   6     1147.50     1211.52     22.22 o
   0  -1   6      851.33      910.66     19.88 o
   1  -1   6      121.83      110.49      7.44 o
   2  -1   6      516.35      516.69      9.62 o
   3  -1   6      974.32     1068.79     12.68 o
   4  -1   6        1.76        5.15      5.31 o
   5  -1   6     1298.23     1331.04     41.28 o
   6  -1   6      273.71      282.44     26.38 o
   7  -1   6       89.33       55.95     23.66 o
   8  -1   6        0.47        5.42     26.31 o
   9  -1   6       83.66       97.60     32.54 o
  -9   0   6      123.10      136.50     20.76 o
  -8   0   6        0.19       10.04     15.40 o
  -7   0   6      110.67      101.88     15.70 o
  -6   0   6       14.58        9.04     12.33 o
  -5   0   6       67.46       54.97     11.82 o
  -4   0   6      164.02      178.78     21.12 o
  -3   0   6       48.49       43.12      9.31 o
  -2   0   6      171.10      168.00     12.59 o
  -1   0   6      409.22      458.15     15.01 o
   0   0   6        0.25        0.00     10.46 o
   1   0   6       28.09       21.97      5.40 o
   2   0   6     1255.26     1428.93     14.90 o
   3   0   6       93.59      111.59     10.15 o
   4   0   6       13.23       15.89      6.95 o
   5   0   6       59.90       53.82      7.74 o
   6   0   6      104.27      111.01     12.21 o
   7   0   6      200.39      227.16     27.53 o
   8   0   6        1.45       22.08     23.50 o
 -10   1   6        0.01       21.21     25.32 o
  -9   1   6      151.23      173.24     20.41 o
  -8   1   6       54.60       49.66     15.87 o
  -7   1   6       35.23       33.45     13.84 o
  -6   1   6       17.43       14.30     12.45 o
  -5   1   6      491.74      473.91     26.14 o
  -4   1   6        7.16       10.31     11.74 o
  -3   1   6     2285.00     2338.28     31.57 o
  -2   1   6      183.76      181.37      8.75 o
  -1   1   6     1211.63     1215.60     19.36 o
   0   1   6      388.73      377.20     10.86 o
   1   1   6      438.28      475.24     10.87 o
   2   1   6       94.68       80.49      8.73 o
   3   1   6      955.40     1039.18     23.06 o
   4   1   6      153.41      130.62     13.25 o
   5   1   6      597.86      609.56     21.86 o
   6   1   6       42.63       37.16     19.78 o
   7   1   6       12.51       13.32     23.31 o
   8   1   6        2.98       20.61     27.03 o
 -10   2   6       29.90       53.80     26.46 o
  -9   2   6       40.44       47.07     16.92 o
  -8   2   6       20.48       23.62     14.69 o
  -7   2   6      278.69      251.53     20.45 o
  -6   2   6      922.69      847.45     27.62 o
  -5   2   6      122.79      131.85     19.38 o
  -4   2   6      269.14      240.78     13.06 o
  -3   2   6       96.62       76.85      7.65 o
  -2   2   6      149.28      159.41     26.36 o
  -1   2   6     2654.02     2775.67     73.42 o
   0   2   6      121.34      111.56     15.35 o
   1   2   6      367.84      356.47     22.19 o
   2   2   6      273.02      232.24     21.20 o
   3   2   6        7.82        0.00     17.33 o
   4   2   6      217.29      200.75     16.35 o
   5   2   6       59.25       56.15     15.49 o
   6   2   6        1.88        1.27     16.27 o
   7   2   6      144.27      145.21     29.03 o
 -10   3   6      201.20      204.32     30.25 o
  -9   3   6        0.76        3.47     16.65 o
  -8   3   6      134.27      154.70     21.32 o
  -7   3   6       11.98       12.08     14.72 o
  -6   3   6      284.94      280.06     25.22 o
  -5   3   6       88.92       83.75     11.73 o
  -4   3   6        8.33        6.66      9.98 o
  -3   3   6      152.28      165.23     15.40 o
  -2   3   6      723.00      780.41     42.74 o
  -1   3   6      476.75      449.33     33.92 o
   0   3   6        2.41        8.75      7.55 o
   1   3   6        8.00       14.37      9.99 o
   2   3   6       16.22       16.75     12.98 o
   3   3   6     1484.40     1362.81     43.96 o
   4   3   6      129.86      121.89     19.11 o
   5   3   6       76.73       69.81     19.48 o
   6   3   6       20.75       37.85     33.92 o
   7   3   6        0.65       21.57     32.29 o
 -10   4   6        6.40       26.93     29.23 o
  -9   4   6       34.87       23.18     22.54 o
  -8   4   6       67.06       51.41     20.73 o
  -7   4   6       70.31       82.86     21.66 o
  -6   4   6        5.22        3.76     25.43 o
  -5   4   6       49.32       49.37     11.10 o
  -4   4   6        8.81        7.55      7.35 o
  -3   4   6      186.01      207.16     33.12 o
  -2   4   6       22.84       20.55     15.71 o
  -1   4   6      692.71      688.36     21.18 o
   0   4   6      421.69      400.58     28.91 o
   1   4   6      251.87      233.75     20.74 o
   2   4   6      121.96      108.07     16.87 o
   3   4   6        6.56       17.02     16.31 o
   4   4   6       20.43       23.95     18.68 o
   5   4   6       21.70       24.11     21.09 o
   6   4   6       59.23       84.42     31.82 o
 -10   5   6       72.02       81.78     43.17 o
  -9   5   6       37.19       55.74     23.81 o
  -8   5   6        0.07        4.47     21.08 o
  -7   5   6        5.95        4.91     20.42 o
  -6   5   6      173.76      177.89     20.48 o
  -5   5   6      101.44      112.10     13.38 o
  -4   5   6      301.82      227.77     15.58 o
  -3   5   6        6.45        2.57     19.38 o
  -2   5   6       43.44       26.36     17.38 o
  -1   5   6       54.19       51.63     11.86 o
   0   5   6        0.91        9.75     14.88 o
   1   5   6       56.56       46.98     16.08 o
   2   5   6       70.33       59.25     17.33 o
   3   5   6       29.66       40.91     19.11 o
   4   5   6      275.88      273.20     26.49 o
   5   5   6      107.66       97.72     25.18 o
 -10   6   6        0.13       14.82     29.81 o
  -9   6   6       81.12       84.33     28.39 o
  -8   6   6      299.64      280.40     43.59 o
  -7   6   6        2.86        4.15     24.02 o
  -6   6   6      215.57      161.33     27.91 o
  -5   6   6        8.91        4.00      9.51 o
  -4   6   6       15.01       17.56     20.88 o
  -3   6   6        6.42       24.43     20.41 o
  -2   6   6      421.04      396.29     16.24 o
  -1   6   6       13.91        7.80     13.57 o
   0   6   6      144.90      141.87     21.22 o
   1   6   6        7.86       22.51     17.62 o
   2   6   6        4.38       23.40     19.48 o
   3   6   6        0.43        0.00     21.97 o
   4   6   6        0.03        9.03     24.01 o
  -9   7   6       11.71        2.13     35.99 o
  -8   7   6        1.97       11.33     26.26 o
  -7   7   6       97.05      111.04     32.49 o
  -6   7   6       32.67       37.10     25.09 o
  -5   7   6       21.17       24.26     24.86 o
  -4   7   6       61.06       66.81     23.69 o
  -3   7   6       50.14       53.93     41.39 o
  -2   7   6       95.22      107.78     38.37 o
  -1   7   6       63.31       54.97     36.61 o
   0   7   6      155.55      114.45     45.08 o
   1   7   6        0.91        0.00     28.33 o
   2   7   6       54.65       63.39     30.34 o
   3   7   6      105.52      112.26     33.56 o
  -8   8   6      198.28      216.37     34.68 o
  -7   8   6       20.10        8.12     29.90 o
  -6   8   6      125.64      112.06     32.42 o
  -5   8   6       22.04        9.00     27.98 o
  -4   8   6       66.80       27.94     45.20 o
  -3   8   6        0.77        0.00     39.64 o
  -2   8   6      350.53      456.25     60.18 o
  -1   8   6       84.57       66.64     48.22 o
   0   8   6      311.61      389.43     61.19 o
   1   8   6        5.81        0.67     43.23 o
  -7   9   6        6.94        2.43     28.80 o
  -6   9   6       65.10       55.61     29.93 o
  -5   9   6       32.35       37.27     44.05 o
  -4   9   6      307.60      301.81     55.08 o
  -3   9   6        2.47        0.00     48.42 o
  -2   9   6       85.30       93.98     47.77 o
  -1   9   6       32.09       35.99     49.49 o
   2 -11   7       76.06       70.16     48.24 o
   3 -11   7      167.22      170.89     35.92 o
   4 -11   7        5.09        0.00     31.24 o
   5 -11   7        0.18        3.90     25.29 o
   6 -11   7       11.88        7.45     22.83 o
  -1 -10   7      122.30       60.26     49.95 o
   0 -10   7       68.59       55.30     44.65 o
   1 -10   7       44.20       10.57     41.73 o
   2 -10   7       13.32        0.00     39.89 o
   3 -10   7       56.33       72.54     41.38 o
   4 -10   7       34.75       37.72     18.14 o
   5 -10   7      350.09      376.61     28.14 o
   6 -10   7        4.92        7.44     21.31 o
   7 -10   7       72.96       76.38     30.79 o
   8 -10   7        7.31        5.80     41.67 o
  -2  -9   7       52.15       35.41     46.75 o
  -1  -9   7      274.98      270.77     51.85 o
   0  -9   7        3.01        0.00     37.03 o
   1  -9   7      307.04      305.24     48.03 o
   2  -9   7        1.09        0.00     35.51 o
   3  -9   7      219.53      211.09     24.12 o
   4  -9   7        9.11       17.28     21.44 o
   5  -9   7        9.29       13.95     18.69 o
   6  -9   7       55.44       55.77     20.12 o
   7  -9   7      155.46      184.20     44.28 o
   8  -9   7       77.01       98.50     42.97 o
   9  -9   7       56.60       57.02     44.95 o
  -4  -8   7        0.38        6.32     49.64 o
  -3  -8   7      196.36      178.79     53.59 o
  -2  -8   7       14.95        3.90     42.83 o
  -1  -8   7      150.18      183.78     44.91 o
   0  -8   7        4.57        0.00     36.51 o
   1  -8   7      233.22      187.80     39.25 o
   2  -8   7       88.10       70.71     22.66 o
   3  -8   7      261.91      262.84     24.45 o
   4  -8   7      429.42      361.75     29.85 o
   5  -8   7        6.72        0.00     17.66 o
   6  -8   7       31.94       33.73     19.04 o
   7  -8   7      147.64      165.89     38.88 o
   8  -8   7        0.05       29.53     39.12 o
   9  -8   7       15.73       40.72     28.36 o
  -5  -7   7       85.32      150.96     57.81 o
  -4  -7   7       89.42       78.39     45.84 o
  -3  -7   7        0.02       28.29     42.67 o
  -2  -7   7      192.04      166.80     40.13 o
  -1  -7   7       29.77        1.89     36.09 o
   0  -7   7      629.30      484.17     47.24 o
   1  -7   7       43.43       46.49     32.18 o
   2  -7   7       41.45       25.84     14.45 o
   3  -7   7      197.84      194.75     21.68 o
   4  -7   7        7.78        0.00     20.03 o
   5  -7   7       96.31       83.94     18.84 o
   6  -7   7      150.51      138.62     18.63 o
   7  -7   7      243.75      180.58     40.57 o
   8  -7   7      218.46      220.89     30.92 o
   9  -7   7      198.54      221.66     41.49 o
  -6  -6   7       23.78       37.33     34.29 o
  -5  -6   7       76.81       75.87     31.09 o
  -4  -6   7      263.98      307.31     48.58 o
  -3  -6   7      228.32      224.33     29.59 o
  -2  -6   7      627.67      642.53     53.67 o
  -1  -6   7       46.39       52.48     31.54 o
   0  -6   7     1228.45     1283.56     33.56 o
   1  -6   7       55.62       42.35     10.80 o
   2  -6   7       82.55       86.41     16.09 o
   3  -6   7       63.58       75.68     18.68 o
   4  -6   7      515.00      491.25     40.87 o
   5  -6   7       10.71       18.73     14.09 o
   6  -6   7        8.80        5.47     12.16 o
   7  -6   7       10.58       29.36     11.69 o
   8  -6   7       24.33       53.71     23.60 o
   9  -6   7        0.70        0.00     27.35 o
  10  -6   7       19.84       37.14     30.13 o
  -7  -5   7       72.23       61.20     36.80 o
  -6  -5   7      101.91       98.01     32.48 o
  -5  -5   7      530.27      528.33     55.17 o
  -4  -5   7        5.56       10.68     24.22 o
  -3  -5   7       83.61       90.43     22.40 o
  -2  -5   7       63.43       57.25     18.13 o
  -1  -5   7      110.33       87.89     27.51 o
   0  -5   7      716.90      772.48     14.50 o
   1  -5   7     1392.45     1416.37     30.47 o
   2  -5   7      175.14      125.83     12.51 o
   3  -5   7      649.99      680.37     23.54 o
   4  -5   7       49.20       33.29     24.26 o
   5  -5   7      160.67      159.67     13.70 o
   6  -5   7      559.54      541.68     18.39 o
   7  -5   7       36.31       45.33     11.82 o
   8  -5   7        2.73       10.27     23.00 o
   9  -5   7       15.29       30.06     25.93 o
  10  -5   7        1.64        5.58     31.80 o
  -7  -4   7      106.61       90.25     33.61 o
  -6  -4   7        2.63       23.27     26.92 o
  -5  -4   7       32.25       29.88     24.06 o
  -4  -4   7      250.81      257.37     26.23 o
  -3  -4   7      440.03      463.58     28.12 o
  -2  -4   7     3440.95     3660.54     93.27 o
  -1  -4   7      147.72      147.28     15.26 o
   0  -4   7      105.88      113.45      9.81 o
   1  -4   7     1476.27     1540.82     21.05 o
   2  -4   7      295.17      313.74     16.13 o
   3  -4   7       34.24       20.83     20.56 o
   4  -4   7     1863.30     2010.58     81.13 o
   5  -4   7        5.84       11.91     14.17 o
   6  -4   7      498.63      418.75     28.04 o
   7  -4   7        0.82        3.45      9.57 o
   8  -4   7        4.65       14.67     22.80 o
   9  -4   7        2.01       30.44     25.65 o
  10  -4   7       50.89       20.72     28.95 o
  -8  -3   7      176.98      165.63     41.43 o
  -7  -3   7      154.42       99.48     32.50 o
  -6  -3   7      207.24      232.71     30.89 o
  -5  -3   7       51.30       61.54     21.70 o
  -4  -3   7       46.82       32.08      6.99 o
  -3  -3   7       28.83       18.66     15.41 o
  -2  -3   7      682.00      691.34     26.40 o
  -1  -3   7      329.20      295.86     20.64 o
   0  -3   7       25.96       26.34      7.45 o
   1  -3   7       13.20        7.99     11.62 o
   2  -3   7      889.08      878.01     30.26 o
   3  -3   7       43.89       49.05      7.99 o
   4  -3   7       31.95       19.39      5.28 o
   5  -3   7      381.96      354.17     23.20 o
   6  -3   7       11.38        9.81     17.88 o
   7  -3   7       29.96       28.22     21.73 o
   8  -3   7       68.91       79.84     30.56 o
   9  -3   7       48.78       93.84     40.85 o
  -9  -2   7       45.46       65.24     26.01 o
  -8  -2   7       99.21       88.40     25.10 o
  -7  -2   7        1.14        8.74     19.99 o
  -6  -2   7        0.03        0.00     14.35 o
  -5  -2   7      327.46      324.85     14.28 o
  -4  -2   7      716.99      700.09     20.08 o
  -3  -2   7      234.44      218.93     61.00 o
  -2  -2   7      501.04      494.14     34.29 o
  -1  -2   7      728.03      786.70     16.40 o
   0  -2   7     1510.84     1595.74     85.80 o
   1  -2   7      129.94      135.13     12.58 o
   2  -2   7     1019.12     1024.98     15.03 o
   3  -2   7       44.73       37.58      6.47 o
   4  -2   7       88.23       70.44     14.37 o
   5  -2   7        0.28        8.91     15.64 o
   6  -2   7      829.95      776.15     53.11 o
   7  -2   7        0.06       27.67     21.97 o
   8  -2   7       43.38       46.14     27.73 o
   9  -2   7       20.52       19.14     29.30 o
  -9  -1   7       14.98       28.18     22.13 o
  -8  -1   7      150.48      167.53     20.38 o
  -7  -1   7       59.60       56.60     15.72 o
  -6  -1   7      280.44      245.60     17.10 o
  -5  -1   7      283.17      259.60     16.38 o
  -4  -1   7      322.82      312.44     14.76 o
  -3  -1   7      900.83      937.73     26.42 o
  -2  -1   7      298.15      381.37     16.71 o
  -1  -1   7       76.66       86.33     10.28 o
   0  -1   7      354.94      319.93     14.30 o
   1  -1   7      589.90      677.15     11.33 o
   2  -1   7      118.41      103.06      7.36 o
   3  -1   7      106.62       93.54      5.80 o
   4  -1   7       61.78       49.29      6.21 o
   5  -1   7       27.64       15.21      6.49 o
   6  -1   7      679.26      742.55     37.47 o
   7  -1   7        1.23        0.00     22.99 o
   8  -1   7       54.46       51.39     28.96 o
   9  -1   7       30.47        3.80     30.95 o
  -9   0   7       11.68       27.91     17.90 o
  -8   0   7      111.33      105.36     18.62 o
  -7   0   7       25.26       16.77     14.21 o
  -6   0   7       34.19       31.58     13.43 o
  -5   0   7       25.98       23.10     10.86 o
  -4   0   7     1207.03     1180.92     52.36 o
  -3   0   7      314.42      339.80     15.66 o
  -2   0   7      373.40      370.91     13.70 o
  -1   0   7      165.16      150.63     18.43 o
   0   0   7       75.23       71.61      9.80 o
   1   0   7       13.03        9.61      5.57 o
   2   0   7     1359.05     1555.08     27.11 o
   3   0   7     1121.02     1221.01     18.06 o
   4   0   7      178.32      154.87      9.09 o
   5   0   7       23.01        9.50      7.59 o
   6   0   7       22.51       12.72     22.28 o
   7   0   7       12.44       18.75     23.99 o
   8   0   7       12.71       36.76     29.39 o
 -10   1   7       48.16       63.21     28.43 o
  -9   1   7       31.91       35.72     17.76 o
  -8   1   7        6.28       12.88     16.34 o
  -7   1   7       78.34       68.31     15.16 o
  -6   1   7      437.02      423.03     25.77 o
  -5   1   7     1103.80     1018.48     50.53 o
  -4   1   7       25.97       27.78     13.34 o
  -3   1   7       99.51      108.45      9.59 o
  -2   1   7     2724.59     2961.80     37.41 o
  -1   1   7     1808.02     1781.33     22.69 o
   0   1   7      163.31      143.64     10.67 o
   1   1   7       43.11       29.30      8.30 o
   2   1   7       16.02       14.30     10.47 o
   3   1   7        5.25        6.66     12.28 o
   4   1   7       34.23       42.75     15.88 o
   5   1   7        0.71        0.00     17.91 o
   6   1   7       43.62       31.71     19.94 o
   7   1   7        0.01        0.00     22.19 o
   8   1   7       70.17      101.48     35.16 o
 -10   2   7       80.51      113.66     28.31 o
  -9   2   7       79.83       90.73     18.85 o
  -8   2   7      198.52      180.89     19.10 o
  -7   2   7       93.24      101.23     17.96 o
  -6   2   7      711.74      727.43     26.81 o
  -5   2   7      417.54      376.95     22.33 o
  -4   2   7      414.06      408.50     23.33 o
  -3   2   7        0.49        0.00      5.76 o
  -2   2   7     2783.04     2894.26     51.65 o
  -1   2   7     2254.99     2408.79     46.37 o
   0   2   7      206.30      206.80     19.63 o
   1   2   7       21.36       21.22     10.63 o
   2   2   7      604.05      618.61     34.43 o
   3   2   7       46.29       41.33     13.77 o
   4   2   7     1129.71     1201.91     33.73 o
   5   2   7        6.71       22.12     16.14 o
   6   2   7       35.61       57.78     23.28 o
   7   2   7       65.33       58.20     27.51 o
 -10   3   7       15.26       19.53     19.11 o
  -9   3   7       77.14      118.17     18.77 o
  -8   3   7       77.35       65.43     18.24 o
  -7   3   7       80.88       58.43     16.32 o
  -6   3   7        2.72        7.13     24.04 o
  -5   3   7      233.25      253.55     14.32 o
  -4   3   7       33.87       36.53      9.22 o
  -3   3   7       58.36       66.07     14.11 o
  -2   3   7      212.72      216.60     20.42 o
  -1   3   7      201.16      181.38     20.89 o
   0   3   7       24.76       27.45      9.61 o
   1   3   7      392.88      389.17     16.36 o
   2   3   7       52.46       32.66     13.47 o
   3   3   7      198.36      193.28     19.20 o
   4   3   7       50.04       29.37     16.99 o
   5   3   7      199.67      218.26     23.51 o
   6   3   7        1.44        0.00     28.27 o
 -10   4   7       30.30       35.93     22.32 o
  -9   4   7        0.02        0.00     22.80 o
  -8   4   7        2.16       11.40     21.40 o
  -7   4   7       25.96        8.46     29.44 o
  -6   4   7       28.40       22.02     25.62 o
  -5   4   7       52.59       42.56     10.89 o
  -4   4   7      456.41      485.63     24.48 o
  -3   4   7        2.17       11.22     15.08 o
  -2   4   7       39.10       51.81     18.01 o
  -1   4   7      211.10      160.50     28.88 o
   0   4   7      486.20      510.47     16.50 o
   1   4   7        2.30        0.00     12.44 o
   2   4   7      714.60      699.18     27.96 o
   3   4   7      302.94      284.65     23.05 o
   4   4   7      109.42       94.57     21.09 o
   5   4   7       80.81       97.10     23.75 o
   6   4   7      123.51       90.54     34.70 o
 -10   5   7        0.78        6.79     25.52 o
  -9   5   7        3.72        0.00     32.09 o
  -8   5   7        6.06       15.45     31.86 o
  -7   5   7      645.22      666.38     37.79 o
  -6   5   7        7.69       21.42     16.98 o
  -5   5   7      145.56      133.01     25.56 o
  -4   5   7        1.95        6.78     19.45 o
  -3   5   7       51.81       63.72     21.30 o
  -2   5   7       27.42       13.67     20.43 o
  -1   5   7      688.91      627.49     20.10 o
   0   5   7      126.25      138.69     17.69 o
   1   5   7      239.34      227.29     19.95 o
   2   5   7       17.44        7.08     17.16 o
   3   5   7        1.69        0.02     19.74 o
   4   5   7       17.18       22.28     22.49 o
   5   5   7       46.07       43.74     25.35 o
  -9   6   7        1.75        1.62     36.49 o
  -8   6   7      104.51       94.41     40.60 o
  -7   6   7       50.33       49.71     25.53 o
  -6   6   7       43.14       43.36     23.34 o
  -5   6   7       61.81       46.45     23.96 o
  -4   6   7      100.43       68.99     33.99 o
  -3   6   7       60.40       75.52     23.84 o
  -2   6   7       60.04       82.93     35.76 o
  -1   6   7       85.39       58.99     35.98 o
   0   6   7       37.57       98.64     37.85 o
   1   6   7       41.64       39.61     18.11 o
   2   6   7       18.61       18.94     20.95 o
   3   6   7       50.87       99.13     24.61 o
  -9   7   7      275.24      365.43     55.44 o
  -8   7   7        1.22        0.00     37.25 o
  -7   7   7      188.09      232.91     32.37 o
  -6   7   7      183.36      168.08     20.68 o
  -5   7   7      106.87       80.73     29.17 o
  -4   7   7        3.06        5.08     24.73 o
  -3   7   7      212.49      202.86     50.41 o
  -2   7   7       30.45       18.90     34.87 o
  -1   7   7      169.74      206.14     48.96 o
   0   7   7       14.09        6.39     42.27 o
   1   7   7      110.74      118.25     31.60 o
   2   7   7       34.98       18.92     30.65 o
  -8   8   7        0.45        0.00     30.35 o
  -7   8   7       24.13       41.02     28.03 o
  -6   8   7       10.45       18.13     29.68 o
  -5   8   7      180.88      249.14     59.77 o
  -4   8   7       38.39       68.52     47.86 o
  -3   8   7      155.33      185.30     53.88 o
  -2   8   7        2.51        0.00     45.57 o
  -1   8   7        0.10       52.27     48.76 o
   0   8   7        0.78       38.24     49.08 o
  -6   9   7       41.15       71.34     33.70 o
  -5   9   7        2.77       14.23     51.49 o
  -4   9   7       63.08      102.62     56.41 o
  -3   9   7      143.05      134.80     58.61 o
  -2   9   7        7.83       43.62     49.89 o
   2 -11   8      129.54      206.52     54.21 o
   3 -11   8       29.64        0.00     46.82 o
   4 -11   8      386.02      372.61     37.98 o
   5 -11   8        2.26       14.52     19.29 o
   6 -11   8      113.04      123.95     26.03 o
  -1 -10   8       98.65      134.19     50.96 o
   0 -10   8        4.86       20.77     46.35 o
   1 -10   8       32.29       22.39     42.61 o
   2 -10   8      237.99      238.15     51.94 o
   3 -10   8       57.96       34.21     39.37 o
   4 -10   8       11.41        6.49     20.85 o
   5 -10   8        0.01       12.65     20.29 o
   6 -10   8       37.88       37.98     23.00 o
   7 -10   8        0.59        6.08     31.83 o
   8 -10   8       86.84      123.37     44.81 o
  -2  -9   8      245.77      316.25     57.79 o
  -1  -9   8       48.14       49.63     46.68 o
   0  -9   8       61.90       34.10     38.48 o
   1  -9   8       12.72        0.00     41.72 o
   2  -9   8        6.23       31.05     38.04 o
   3  -9   8       73.80       77.74     21.57 o
   4  -9   8      289.25      274.96     29.29 o
   5  -9   8       15.90        7.06     18.64 o
   6  -9   8      268.24      236.95     24.70 o
   7  -9   8       37.15       33.27     34.26 o
   8  -9   8        0.34       56.12     39.46 o
  -4  -8   8       50.58       12.88     53.11 o
  -3  -8   8       96.93      147.17     49.00 o
  -2  -8   8        2.82       27.50     40.64 o
  -1  -8   8       57.48      100.76     44.54 o
   0  -8   8       67.59       95.93     39.74 o
   1  -8   8       17.48        2.25     36.73 o
   2  -8   8      903.63      966.05     38.12 o
   3  -8   8      146.32      124.22     20.18 o
   4  -8   8      312.84      339.69     28.41 o
   5  -8   8       25.69       10.99     20.43 o
   6  -8   8       10.29       24.57     20.19 o
   7  -8   8      283.90      276.33     45.48 o
   8  -8   8      490.92      607.17     62.10 o
   9  -8   8       91.27      156.92     36.16 o
  -5  -7   8       25.14       11.66     48.06 o
  -4  -7   8       45.78       95.38     50.41 o
  -3  -7   8      277.16      310.44     56.16 o
  -2  -7   8       37.10       41.29     36.65 o
  -1  -7   8       34.16       93.33     34.84 o
   0  -7   8        0.63        0.00     32.77 o
   1  -7   8      213.52      215.40     18.11 o
   2  -7   8      361.28      314.68     22.07 o
   3  -7   8      270.51      273.85     56.72 o
   4  -7   8        9.43        0.01     19.01 o
   5  -7   8        4.21        0.00     29.42 o
   6  -7   8      212.31      237.83     20.45 o
   7  -7   8       75.07       98.68     38.50 o
   8  -7   8       23.43       45.97     25.22 o
   9  -7   8        4.66       19.12     26.18 o
  -6  -6   8      116.55      108.26     36.63 o
  -5  -6   8        1.54       22.79     31.25 o
  -4  -6   8        7.59        0.00     26.61 o
  -3  -6   8      363.44      397.42     33.00 o
  -2  -6   8       68.82       65.77     33.83 o
  -1  -6   8       20.06       32.15     32.47 o
   0  -6   8      855.42      859.61     42.83 o
   1  -6   8     1276.09     1313.85     25.76 o
   2  -6   8      779.96      817.80     27.65 o
   3  -6   8       48.44       35.68     17.48 o
   4  -6   8      243.83      240.65     33.98 o
   5  -6   8      117.66       98.34     29.10 o
   6  -6   8       95.84      115.70     13.10 o
   7  -6   8       19.43        3.51     20.44 o
   8  -6   8      119.67      130.30     27.07 o
   9  -6   8        5.38        0.00     26.03 o
  -7  -5   8       14.30        3.27     34.27 o
  -6  -5   8       96.78      101.71     31.31 o
  -5  -5   8      295.48      307.29     35.07 o
  -4  -5   8      257.20      246.07     34.35 o
  -3  -5   8     1404.05     1487.43     47.82 o
  -2  -5   8      274.74      242.53     22.65 o
  -1  -5   8      586.76      580.46     44.11 o
   0  -5   8      114.84      107.29      8.30 o
   1  -5   8      146.51      127.25      9.29 o
   2  -5   8      125.09      109.07     10.97 o
   3  -5   8      132.48      121.19     14.17 o
   4  -5   8       91.50       98.70     28.44 o
   5  -5   8      664.00      646.18     27.76 o
   6  -5   8       28.07       23.62     17.49 o
   7  -5   8       10.97       11.18     20.84 o
   8  -5   8       26.33        0.00     23.49 o
   9  -5   8       45.89       33.43     26.81 o
  -7  -4   8      158.87      164.19     35.63 o
  -6  -4   8        1.24        0.00     27.36 o
  -5  -4   8      183.87      173.83     29.47 o
  -4  -4   8        2.97        3.35     21.09 o
  -3  -4   8      132.06      102.65     20.07 o
  -2  -4   8      185.05      188.32     29.78 o
  -1  -4   8     1166.80     1304.37     36.83 o
   0  -4   8      243.74      296.33     15.33 o
   1  -4   8      161.44      115.69      9.35 o
   2  -4   8      167.22      206.25     25.18 o
   3  -4   8       31.34       23.11      8.71 o
   4  -4   8       18.64       11.41      7.86 o
   5  -4   8      310.91      316.90     38.87 o
   6  -4   8       68.84       63.69     19.76 o
   7  -4   8       22.52       17.39     20.13 o
   8  -4   8       45.50       33.34     21.30 o
   9  -4   8      323.46      353.15     35.90 o
  -8  -3   8        3.35        0.00     26.19 o
  -7  -3   8       15.49        0.00     29.51 o
  -6  -3   8        5.99       10.26     24.34 o
  -5  -3   8       35.55       31.67     22.57 o
  -4  -3   8       48.09       42.35      7.42 o
  -3  -3   8      657.49      415.91    267.74 o
  -2  -3   8       24.37       23.92      3.57 o
  -1  -3   8      928.28     1017.34     19.83 o
   0  -3   8       32.02        4.79     12.28 o
   1  -3   8       14.07       20.07     12.75 o
   2  -3   8       15.79       25.72     22.29 o
   3  -3   8      554.16      546.78     14.64 o
   4  -3   8      146.85      141.10      6.70 o
   5  -3   8     1136.07     1173.39     36.58 o
   6  -3   8      157.90       81.99     31.36 o
   7  -3   8      451.55      396.72     31.61 o
   8  -3   8       19.37       11.86     24.45 o
   9  -3   8       21.78        4.25     28.40 o
  -8  -2   8        2.82        7.29     23.95 o
  -7  -2   8      282.66      291.28     27.67 o
  -6  -2   8      218.08      188.09     21.63 o
  -5  -2   8      271.17      240.26     16.13 o
  -4  -2   8      150.42      126.67     12.28 o
  -3  -2   8        2.13        2.88      9.46 o
  -2  -2   8      276.73      301.52     14.34 o
  -1  -2   8      113.67       96.68      9.41 o
   0  -2   8      718.82      854.24     30.96 o
   1  -2   8     1632.97     1603.51     34.07 o
   2  -2   8       55.54       50.52      9.96 o
   3  -2   8      437.74      435.97     16.39 o
   4  -2   8      101.08      105.30     15.82 o
   5  -2   8      208.80      186.26      9.97 o
   6  -2   8        0.26        7.42     18.44 o
   7  -2   8      407.27      433.93     51.16 o
   8  -2   8        0.01        0.00     26.59 o
   9  -2   8       58.57       91.18     31.32 o
  -9  -1   8      203.98      197.03     29.55 o
  -8  -1   8        7.34       19.53     20.84 o
  -7  -1   8      181.78      152.98     18.16 o
  -6  -1   8      126.28      128.11     19.93 o
  -5  -1   8      143.55      138.88     16.67 o
  -4  -1   8       13.23        5.13     10.10 o
  -3  -1   8     1218.14     1263.28     41.27 o
  -2  -1   8      526.41      562.52     23.88 o
  -1  -1   8     1155.99     1221.66     30.47 o
   0  -1   8       12.98        7.05     10.20 o
   1  -1   8       30.71       35.15      6.19 o
   2  -1   8      843.32      876.16     15.07 o
   3  -1   8      156.13      142.69      9.22 o
   4  -1   8      112.59      107.71      7.67 o
   5  -1   8      313.38      290.59     15.93 o
   6  -1   8       14.73        2.54     21.98 o
   7  -1   8       29.64       39.07     22.98 o
   8  -1   8       21.35       36.24     26.95 o
  -9   0   8       24.33       36.65     23.12 o
  -8   0   8       27.73       37.02     17.38 o
  -7   0   8      568.32      514.72     28.36 o
  -6   0   8      775.54      770.85     29.87 o
  -5   0   8      441.08      412.65     21.88 o
  -4   0   8       34.85       30.67     20.46 o
  -3   0   8        2.35        2.00     10.09 o
  -2   0   8        2.00        0.24      8.26 o
  -1   0   8        1.56        4.94      9.99 o
   0   0   8        0.04        0.00     11.33 o
   1   0   8       15.17        8.03      6.25 o
   2   0   8        4.43       11.07      7.64 o
   3   0   8       12.79        3.53      7.45 o
   4   0   8       18.77       22.48      8.01 o
   5   0   8       94.42       79.98     12.70 o
   6   0   8       68.88       47.48     22.95 o
   7   0   8      165.60      166.80     31.48 o
   8   0   8       12.02        3.76     28.91 o
 -10   1   8       40.49       74.85     25.74 o
  -9   1   8       50.95       60.94     18.99 o
  -8   1   8       38.09       24.32     16.43 o
  -7   1   8       26.26       15.36     14.62 o
  -6   1   8      372.06      345.50     26.22 o
  -5   1   8     1215.63     1216.32     57.56 o
  -4   1   8      340.70      312.88     41.95 o
  -3   1   8       42.83       33.92      8.73 o
  -2   1   8     1499.76     1505.37     57.98 o
  -1   1   8      297.66      290.29     13.05 o
   0   1   8       53.64       53.91      9.23 o
   1   1   8      757.23      780.34     21.88 o
   2   1   8      277.51      232.47     32.06 o
   3   1   8      344.08      324.38     35.69 o
   4   1   8       24.47       37.37     29.10 o
   5   1   8       53.63       56.98     23.02 o
   6   1   8       81.45       91.04     28.73 o
   7   1   8       34.49       38.04     37.30 o
 -10   2   8       15.61       21.58     19.28 o
  -9   2   8       98.40      100.47     20.59 o
  -8   2   8      548.73      606.50     47.07 o
  -7   2   8       88.77       93.94     21.10 o
  -6   2   8      605.40      592.60     29.80 o
  -5   2   8      273.47      254.95     32.02 o
  -4   2   8        3.80        6.67      8.23 o
  -3   2   8      143.79      127.68      6.66 o
  -2   2   8      449.94      425.52     23.66 o
  -1   2   8       25.97       25.31     12.50 o
   0   2   8      174.51      173.63     15.21 o
   1   2   8       24.73       28.00     11.40 o
   2   2   8      536.74      536.86     28.75 o
   3   2   8      180.79      165.16     23.61 o
   4   2   8       92.73      115.32     17.92 o
   5   2   8       91.64       70.67     18.25 o
   6   2   8       94.29      122.13     28.99 o
   7   2   8        6.70        0.00     30.06 o
 -10   3   8       11.40        1.49     19.75 o
  -9   3   8        9.27       18.26     18.06 o
  -8   3   8       32.66       40.84     21.29 o
  -7   3   8        4.42        2.04     17.67 o
  -6   3   8      104.33      117.64     28.43 o
  -5   3   8        2.40        3.88      8.75 o
  -4   3   8      119.69      109.21     11.73 o
  -3   3   8      673.30      738.50     44.37 o
  -2   3   8      123.95      111.06     14.55 o
  -1   3   8      564.01      504.00     28.67 o
   0   3   8      101.02       71.74     15.09 o
   1   3   8      110.89      107.50     20.77 o
   2   3   8       91.02       81.09     15.22 o
   3   3   8       80.22       62.18     16.59 o
   4   3   8      234.07      233.60     22.46 o
   5   3   8        9.59       26.74     19.15 o
   6   3   8       29.73       31.85     29.51 o
 -10   4   8        8.03        0.00     26.95 o
  -9   4   8       81.15       92.91     35.66 o
  -8   4   8      557.16      595.63     52.49 o
  -7   4   8       24.14       53.11     32.51 o
  -6   4   8      519.32      502.94     45.23 o
  -5   4   8       23.15       15.29     15.00 o
  -4   4   8       33.20        9.85     16.17 o
  -3   4   8      177.53      145.93     18.06 o
  -2   4   8     1464.09     1444.67     46.19 o
  -1   4   8      193.65      144.67     22.35 o
   0   4   8     1470.35     1662.39     34.21 o
   1   4   8       29.15       25.30     14.40 o
   2   4   8       65.91       52.38     17.11 o
   3   4   8      272.20      253.53     23.10 o
   4   4   8      193.63      198.25     24.54 o
   5   4   8        4.79        0.00     22.38 o
  -9   5   8       59.26       52.54     37.65 o
  -8   5   8        4.97       13.66     24.81 o
  -7   5   8       44.79       37.61     23.06 o
  -6   5   8       27.89       17.53     17.70 o
  -5   5   8      112.86       68.83     23.56 o
  -4   5   8       58.47       44.21     21.21 o
  -3   5   8       49.21       12.85     20.46 o
  -2   5   8      125.22      112.01     23.70 o
  -1   5   8       76.51       76.97     33.30 o
   0   5   8       53.18       49.34     14.62 o
   1   5   8       18.29       17.11     15.16 o
   2   5   8        0.50        0.00     18.11 o
   3   5   8       25.03       37.33     20.16 o
   4   5   8      110.60      135.18     25.47 o
  -9   6   8        5.65       26.22     34.67 o
  -8   6   8      423.39      416.31     56.02 o
  -7   6   8        7.53        8.19     25.62 o
  -6   6   8      206.50      205.71     30.71 o
  -5   6   8       18.15       10.27     21.58 o
  -4   6   8       71.84       59.04     23.42 o
  -3   6   8       13.98       15.22     22.17 o
  -2   6   8       22.29       10.90     38.65 o
  -1   6   8      116.68      118.17     39.09 o
   0   6   8      202.27      226.55     46.83 o
   1   6   8        5.10        0.17     26.11 o
   2   6   8        0.03       15.58     29.89 o
   3   6   8       58.19       35.47     31.76 o
  -9   7   8      126.78      161.38     48.30 o
  -8   7   8        2.46        0.00     36.62 o
  -7   7   8        3.63        5.95     27.46 o
  -6   7   8      107.05      106.12     29.10 o
  -5   7   8        7.90       24.44     24.01 o
  -4   7   8      228.54      257.96     34.97 o
  -3   7   8       33.09       79.29     45.05 o
  -2   7   8       33.72       28.90     35.74 o
  -1   7   8        0.19        0.00     46.65 o
   0   7   8       35.92       39.80     47.29 o
   1   7   8        1.13        0.00     31.98 o
   2   7   8       94.04       72.08     35.16 o
  -7   8   8        0.69        0.00     29.13 o
  -6   8   8       32.01       41.93     28.34 o
  -5   8   8       99.63       59.53     34.30 o
  -4   8   8       50.56       36.97     43.86 o
  -3   8   8      100.37      124.52     51.72 o
  -2   8   8      114.28      166.22     56.26 o
  -1   8   8       31.50       23.90     50.66 o
   0   8   8       36.41       66.02     34.14 o
  -5   9   8       85.03      120.12     57.25 o
  -4   9   8       32.63       30.71     47.34 o
   2 -11   9       17.06       50.28     46.70 o
   3 -11   9       48.21       81.37     53.62 o
   4 -11   9        0.08        8.31     46.74 o
   5 -11   9        5.80       25.73     29.15 o
   6 -11   9        0.00        9.32     31.00 o
  -1 -10   9       95.93      103.40     55.12 o
   0 -10   9        8.81       12.53     47.53 o
   1 -10   9       29.32       21.17     42.96 o
   2 -10   9        1.54       10.18     43.86 o
   3 -10   9      129.15      158.34     44.74 o
   4 -10   9       81.41      102.24     24.59 o
   5 -10   9      221.78      243.17     25.06 o
   6 -10   9        2.86        0.00     22.32 o
   7 -10   9       24.54       27.67     32.78 o
  -2  -9   9       23.54        0.00     50.84 o
  -1  -9   9       29.07       37.49     45.82 o
   0  -9   9      103.66       71.56     45.79 o
   1  -9   9      439.90      592.76     60.31 o
   2  -9   9      467.14      481.56     58.50 o
   3  -9   9      213.63      272.70     29.57 o
   4  -9   9       18.14       34.29     21.76 o
   5  -9   9        0.23       17.07     24.93 o
   6  -9   9      214.90      202.08     24.36 o
   7  -9   9      248.84      305.57     51.84 o
   8  -9   9      317.69      370.54     58.64 o
  -4  -8   9      258.49      330.20     64.44 o
  -3  -8   9      179.92      169.64     56.48 o
  -2  -8   9      108.75      120.90     49.63 o
  -1  -8   9        7.13       47.77     40.05 o
   0  -8   9       10.66        0.00     38.05 o
   1  -8   9      183.44      241.27     45.94 o
   2  -8   9        0.35        0.00     15.49 o
   3  -8   9        0.07       14.28     18.07 o
   4  -8   9       67.63       55.17     22.75 o
   5  -8   9      129.47      147.44     27.15 o
   6  -8   9      160.47      171.70     23.16 o
   7  -8   9      106.31       94.92     37.46 o
   8  -8   9       17.27       56.43     39.57 o
   9  -8   9       17.49       39.88     39.47 o
  -5  -7   9      188.10      264.17     64.68 o
  -4  -7   9       10.74       33.48     41.56 o
  -3  -7   9       18.62       24.04     36.48 o
  -2  -7   9        0.01       11.80     37.70 o
  -1  -7   9       18.29       18.80     35.88 o
   0  -7   9      273.33      240.89     39.48 o
   1  -7   9      596.83      595.79     24.94 o
   2  -7   9      139.19      131.13     18.61 o
   3  -7   9      492.05      522.07     29.72 o
   4  -7   9      144.54      141.98     24.39 o
   5  -7   9       52.16       16.47     28.09 o
   6  -7   9       69.87       71.49     34.29 o
   7  -7   9      117.26      142.44     24.31 o
   8  -7   9      210.66      275.28     32.15 o
   9  -7   9       36.00      103.68     40.16 o
  -6  -6   9       15.37        0.00     34.33 o
  -5  -6   9       69.55       68.61     30.64 o
  -4  -6   9      509.55      485.48     38.72 o
  -3  -6   9       98.40       95.63     43.17 o
  -2  -6   9      248.91      194.57     37.59 o
  -1  -6   9        0.48        0.00     29.69 o
   0  -6   9       21.76       15.15      6.98 o
   1  -6   9      602.26      570.71     15.66 o
   2  -6   9        0.27        3.85      9.95 o
   3  -6   9       90.21       91.97     19.20 o
   4  -6   9      719.66      718.58     48.65 o
   5  -6   9        0.01       11.33     27.97 o
   6  -6   9      604.90      642.11     31.68 o
   7  -6   9       17.54       14.49     19.72 o
   8  -6   9        0.39        8.03     22.84 o
   9  -6   9        7.94       19.66     28.06 o
  -7  -5   9        0.53       18.11     34.75 o
  -6  -5   9      322.94      359.51     40.04 o
  -5  -5   9      160.98      200.60     32.24 o
  -4  -5   9       21.12        8.64     24.08 o
  -3  -5   9      426.70      437.11     63.56 o
  -2  -5   9       42.81       43.29     19.02 o
  -1  -5   9      386.17      408.28     40.71 o
   0  -5   9     1976.97     2023.18     28.04 o
   1  -5   9       22.66       17.54      7.08 o
   2  -5   9       96.32       85.72      8.80 o
   3  -5   9      417.01      401.61     17.84 o
   4  -5   9      156.85      122.83     14.02 o
   5  -5   9        2.25        9.11      8.12 o
   6  -5   9        7.75       10.61     17.85 o
   7  -5   9       79.46       59.66     21.49 o
   8  -5   9      157.78      148.11     28.20 o
   9  -5   9        1.15        8.51     25.82 o
  -7  -4   9        5.79       25.28     31.40 o
  -6  -4   9       22.58       23.37     27.55 o
  -5  -4   9        5.01        5.95     22.35 o
  -4  -4   9        5.33        5.07     20.48 o
  -3  -4   9       74.66       91.04     19.35 o
  -2  -4   9     1791.17     1908.02     72.33 o
  -1  -4   9        6.40        5.87      5.45 o
   0  -4   9      405.58      403.68     18.65 o
   1  -4   9      809.16      776.06     27.21 o
   2  -4   9       72.27       67.35     22.36 o
   3  -4   9       59.11       42.83      7.78 o
   4  -4   9     1527.65     1625.06     25.53 o
   5  -4   9      342.06      346.65     22.57 o
   6  -4   9      158.46      168.42     22.25 o
   7  -4   9       25.13       30.26     19.74 o
   8  -4   9      185.13      178.66     28.71 o
   9  -4   9        2.38        0.00     27.98 o
  -8  -3   9      201.38      224.06     30.49 o
  -7  -3   9       27.80       28.58     30.46 o
  -6  -3   9      197.04      232.00     32.53 o
  -5  -3   9       35.44       40.11     21.79 o
  -4  -3   9       20.33        6.35      5.04 o
  -3  -3   9      384.34      377.62     28.68 o
  -2  -3   9        3.55       10.17      5.04 o
  -1  -3   9      185.03      208.73     16.50 o
   0  -3   9      291.11      183.81    121.21 o
   1  -3   9      113.68       50.80     53.61 o
   2  -3   9      928.04      967.22     29.36 o
   3  -3   9       46.39       53.06      7.23 o
   4  -3   9        2.27        3.04      5.63 o
   5  -3   9      155.99      131.37     17.89 o
   6  -3   9      281.79      281.19     25.08 o
   7  -3   9       69.13       65.27     23.59 o
   8  -3   9      376.72      374.24     47.86 o
   9  -3   9       81.67      115.21     31.16 o
  -8  -2   9       11.67       18.05     25.08 o
  -7  -2   9      139.32      122.44     29.31 o
  -6  -2   9        0.34        0.00     17.83 o
  -5  -2   9       73.97       77.08     16.63 o
  -4  -2   9      281.91      237.75     14.63 o
  -3  -2   9      346.77      368.48     18.39 o
  -2  -2   9      621.60      562.83     23.23 o
  -1  -2   9        5.35        6.40      8.23 o
   0  -2   9     2460.78     2910.13     46.69 o
   1  -2   9       96.35       73.07     15.21 o
   2  -2   9      480.49      484.63     27.78 o
   3  -2   9     1116.81     1189.28     19.29 o
   4  -2   9      703.98      702.18     18.43 o
   5  -2   9       36.16       19.12     17.86 o
   6  -2   9      154.06      151.14     24.13 o
   7  -2   9       10.46       10.03     23.66 o
   8  -2   9       25.59       18.50     24.97 o
   9  -2   9       20.01       46.09     33.03 o
  -9  -1   9       32.24       29.05     25.52 o
  -8  -1   9      389.15      400.75     30.64 o
  -7  -1   9      702.81      725.56     34.68 o
  -6  -1   9       44.13       38.11     17.30 o
  -5  -1   9       93.47       72.13     16.25 o
  -4  -1   9       95.13       78.85     14.47 o
  -3  -1   9       97.30       80.34     26.00 o
  -2  -1   9      706.35      706.11     26.97 o
  -1  -1   9       25.50       20.91     12.25 o
   0  -1   9        0.92        4.35     10.77 o
   1  -1   9       38.53       42.01      6.86 o
   2  -1   9      143.34      144.03      9.15 o
   3  -1   9      752.93      791.25     20.66 o
   4  -1   9       22.61       13.85      6.03 o
   5  -1   9        7.99        0.00     19.20 o
   6  -1   9       47.16       38.20     23.43 o
   7  -1   9      259.55      227.90     31.68 o
   8  -1   9       75.57       77.64     30.61 o
  -9   0   9       79.65       76.27     25.61 o
  -8   0   9       38.14       39.64     23.53 o
  -7   0   9        1.35       10.62     18.35 o
  -6   0   9      240.49      251.63     21.25 o
  -5   0   9      181.78      159.24     17.46 o
  -4   0   9     1507.86     1543.11     64.18 o
  -3   0   9      842.63      844.95     29.08 o
  -2   0   9        0.11        8.36     10.03 o
  -1   0   9       75.02       60.69     11.64 o
   0   0   9       59.68       58.90     11.68 o
   1   0   9       65.44       60.56      7.90 o
   2   0   9       90.04       56.35     15.25 o
   3   0   9       14.43       15.13      9.53 o
   4   0   9      190.78      164.21     18.25 o
   5   0   9       34.46       42.36     12.38 o
   6   0   9        4.24        5.64     24.76 o
   7   0   9       28.82       42.96     26.36 o
   8   0   9       31.49       30.32     31.25 o
  -9   1   9      190.30      189.64     26.26 o
  -8   1   9       27.18       33.84     20.26 o
  -7   1   9      316.70      309.61     31.73 o
  -6   1   9       17.38        9.85     17.85 o
  -5   1   9        2.38        7.51     24.04 o
  -4   1   9       39.20       35.80     12.93 o
  -3   1   9       72.56       67.58     11.95 o
  -2   1   9      173.10      165.41     12.61 o
  -1   1   9      550.10      569.85     14.89 o
   0   1   9       85.88       71.38      9.72 o
   1   1   9      694.36      718.14     42.11 o
   2   1   9       32.98        8.69     13.87 o
   3   1   9      146.74      122.30     31.71 o
   4   1   9      278.63      305.76     42.32 o
   5   1   9        5.85        9.36     32.98 o
   6   1   9      157.98      161.51     45.78 o
   7   1   9       76.67       72.68     31.17 o
  -9   2   9       78.43       71.74     23.55 o
  -8   2   9       39.99       48.55     19.83 o
  -7   2   9      170.87      189.91     31.03 o
  -6   2   9      126.12      122.86     22.41 o
  -5   2   9      386.10      373.67     22.31 o
  -4   2   9       48.84       48.26      9.25 o
  -3   2   9     1238.67     1150.84    116.18 o
  -2   2   9      218.69      241.38     17.78 o
  -1   2   9      525.59      498.22     22.28 o
   0   2   9      253.15      257.60     12.45 o
   1   2   9      109.07       95.85     13.32 o
   2   2   9       70.68       60.07     19.67 o
   3   2   9      247.90      252.34     53.03 o
   4   2   9      167.93      112.10     21.37 o
   5   2   9      191.99      207.12     26.78 o
   6   2   9        2.32       15.70     38.00 o
 -10   3   9        0.12        0.00     23.35 o
  -9   3   9       30.43       60.46     22.48 o
  -8   3   9        4.28        0.00     20.58 o
  -7   3   9      331.11      353.36     46.73 o
  -6   3   9        1.52       35.44     29.56 o
  -5   3   9      278.37      278.29     18.81 o
  -4   3   9       94.01       91.58     16.45 o
  -3   3   9       21.12       21.59     13.35 o
  -2   3   9       57.81       40.77     14.55 o
  -1   3   9      609.46      609.26     31.04 o
   0   3   9       38.21       35.97     15.39 o
   1   3   9      305.90      268.07     35.38 o
   2   3   9        1.59        0.00     20.83 o
   3   3   9      144.99      136.61     24.88 o
   4   3   9       15.87        5.10     18.65 o
   5   3   9        6.53        0.00     19.38 o
   6   3   9        0.02       11.09     41.88 o
  -9   4   9       10.19        4.72     36.00 o
  -8   4   9        3.18        8.92     32.47 o
  -7   4   9        0.06        3.87     31.60 o
  -6   4   9       13.64       27.73     27.39 o
  -5   4   9       35.38       36.35     16.79 o
  -4   4   9      151.87      112.84     19.28 o
  -3   4   9       68.97       62.48     17.56 o
  -2   4   9        4.85       15.83     19.79 o
  -1   4   9        9.01       12.17     20.12 o
   0   4   9       14.21        0.00     29.33 o
   1   4   9      110.05       95.84     34.38 o
   2   4   9      118.79       95.66     19.17 o
   3   4   9      338.76      356.23     26.42 o
   4   4   9       67.36       51.12     21.59 o
   5   4   9       53.92       68.77     30.87 o
  -9   5   9      387.20      448.05     54.78 o
  -8   5   9       28.19       29.19     24.36 o
  -7   5   9      145.56      120.31     38.44 o
  -6   5   9       19.18        6.86     18.54 o
  -5   5   9        5.01        4.36     20.55 o
  -4   5   9       10.85       31.25     23.07 o
  -3   5   9       97.86       95.30     23.24 o
  -2   5   9        6.64        1.26     21.68 o
  -1   5   9       32.53       41.06     37.50 o
   0   5   9       32.07       13.03     37.38 o
   1   5   9      112.50      115.74     28.48 o
   2   5   9       24.81       36.12     25.80 o
   3   5   9       20.91       38.16     28.23 o
   4   5   9        0.21        6.78     28.34 o
  -9   6   9        8.94        0.00     38.71 o
  -8   6   9        0.20        5.71     36.57 o
  -7   6   9       60.33       24.80     31.74 o
  -6   6   9       29.19       22.53     24.85 o
  -5   6   9      179.91      205.02     29.87 o
  -4   6   9        7.94       11.43     22.92 o
  -3   6   9        2.30       18.00     23.12 o
  -2   6   9        7.29       37.09     41.05 o
  -1   6   9       84.30       52.97     45.18 o
   0   6   9       14.23       13.32     40.94 o
   1   6   9       27.10       31.90     28.35 o
   2   6   9        2.97        0.00     29.71 o
  -8   7   9      133.40      186.21     50.71 o
  -7   7   9      119.29       89.33     31.23 o
  -6   7   9      116.74      118.53     29.38 o
  -5   7   9        5.10        0.00     29.19 o
  -4   7   9       27.56        5.54     27.29 o
  -3   7   9       74.47       54.39     44.05 o
  -2   7   9       89.33      146.87     44.22 o
  -1   7   9      201.27      234.85     56.75 o
   0   7   9       16.92       19.60     30.49 o
   1   7   9        0.27        8.24     31.25 o
  -7   8   9        5.32        6.29     32.84 o
  -6   8   9       12.09       21.84     31.50 o
  -5   8   9        1.85       11.52     28.86 o
  -4   8   9      195.38      244.83     59.98 o
  -3   8   9       35.47       78.19     48.96 o
  -2   8   9       58.04       56.86     51.15 o
  -1   8   9        3.12       38.40     55.30 o
   2 -11  10       14.63        4.27     48.26 o
   3 -11  10       66.54      117.97     55.72 o
   4 -11  10       82.25      111.58     52.62 o
   5 -11  10      143.25      227.39     36.77 o
  -1 -10  10       10.94       16.69     48.85 o
   0 -10  10      182.52      224.14     57.94 o
   1 -10  10       28.47        0.00     47.92 o
   2 -10  10      204.02      220.49     52.41 o
   3 -10  10       78.78       76.72     44.63 o
   4 -10  10       37.09       15.70     21.03 o
   5 -10  10      117.18       95.52     28.39 o
   6 -10  10       76.36      105.53     32.63 o
   7 -10  10       78.60       69.88     34.62 o
  -2  -9  10       92.84       81.55     50.78 o
  -1  -9  10       53.39       46.39     49.86 o
   0  -9  10       12.01        9.15     43.68 o
   1  -9  10        2.17       11.33     38.72 o
   2  -9  10       40.49       74.09     43.86 o
   3  -9  10       90.46       80.92     21.36 o
   4  -9  10      125.35      111.05     24.72 o
   5  -9  10      154.31      179.09     64.94 o
   6  -9  10       58.88       42.29     28.18 o
   7  -9  10       33.39       25.56     38.44 o
   8  -9  10       18.81        7.97     40.98 o
  -4  -8  10        0.02       21.74     51.73 o
  -3  -8  10       14.61        0.00     45.08 o
  -2  -8  10       59.74       53.11     44.78 o
  -1  -8  10      147.84      130.75     43.82 o
   0  -8  10      195.41      147.61     43.76 o
   1  -8  10      220.92      244.29     46.87 o
   2  -8  10      370.26      330.52     24.77 o
   3  -8  10        0.11        0.00     18.96 o
   4  -8  10       48.24       69.13     22.26 o
   5  -8  10        3.57        0.00     25.33 o
   6  -8  10        3.10       29.33     33.98 o
   7  -8  10      279.51      401.04     53.32 o
   8  -8  10        0.03       17.70     43.08 o
  -5  -7  10       25.27       17.75     32.17 o
  -4  -7  10        0.14        3.97     45.93 o
  -3  -7  10      105.99      106.46     44.23 o
  -2  -7  10       36.58        0.00     39.87 o
  -1  -7  10       18.36       23.77     36.40 o
   0  -7  10       21.52       52.39     31.83 o
   1  -7  10      121.15      105.94     15.50 o
   2  -7  10       54.67       37.93     16.00 o
   3  -7  10      174.55      143.92     21.71 o
   4  -7  10      158.31      112.04     24.60 o
   5  -7  10      211.83      301.54     42.27 o
   6  -7  10       86.32       86.04     20.11 o
   7  -7  10      161.35      212.14     44.15 o
   8  -7  10        5.48        0.00     41.73 o
   9  -7  10        4.34        0.00     39.52 o
  -6  -6  10       73.77       89.25     34.88 o
  -5  -6  10      223.36      243.16     35.90 o
  -4  -6  10       66.63       63.70     26.01 o
  -3  -6  10      280.70      239.96     28.90 o
  -2  -6  10      132.63      119.75     38.37 o
  -1  -6  10     1294.61     1332.57     69.24 o
   0  -6  10       12.51        3.49      7.80 o
   1  -6  10      717.15      732.08     17.38 o
   2  -6  10        3.34       12.58      9.43 o
   3  -6  10      194.94      159.76     12.69 o
   4  -6  10      396.68      338.57     39.12 o
   5  -6  10       76.95       87.53     16.30 o
   6  -6  10       32.03       38.83     17.88 o
   7  -6  10      250.03      251.61     27.45 o
   8  -6  10       15.94       29.62     41.47 o
   9  -6  10       84.80      165.52     51.19 o
  -6  -5  10       13.06        8.44     31.51 o
  -5  -5  10       66.97       87.04     33.93 o
  -4  -5  10       77.89       79.54     25.07 o
  -3  -5  10     1159.56     1158.79     43.54 o
  -2  -5  10      406.96      387.05     64.26 o
  -1  -5  10     2190.74     2188.10     80.93 o
   0  -5  10       84.69       82.44     13.41 o
   1  -5  10      468.49      423.65     19.04 o
   2  -5  10      347.33      310.18     22.08 o
   3  -5  10     1257.10     1154.96     62.60 o
   4  -5  10      195.00      189.16     14.31 o
   5  -5  10      258.60      285.87     22.63 o
   6  -5  10      204.75      217.55     29.31 o
   7  -5  10      204.79      236.52     26.78 o
   8  -5  10       43.53       44.12     24.28 o
   9  -5  10        0.46       25.97     42.77 o
  -7  -4  10      117.52      141.24     35.75 o
  -6  -4  10       11.50        1.08     27.76 o
  -5  -4  10       66.03       91.43     24.55 o
  -4  -4  10        9.37        5.39     20.33 o
  -3  -4  10      254.70      249.75     23.86 o
  -2  -4  10        2.38       34.65     28.58 o
  -1  -4  10       98.33       68.78      8.55 o
   0  -4  10       19.45       17.85     11.64 o
   1  -4  10      205.74      185.47     17.71 o
   2  -4  10        0.01        9.12     20.96 o
   3  -4  10     1473.11     1525.46     37.48 o
   4  -4  10       90.69       80.36      8.58 o
   5  -4  10      433.87      410.60     23.67 o
   6  -4  10        5.02       14.19     17.74 o
   7  -4  10      201.73      181.62     25.76 o
   8  -4  10       33.59       39.81     25.08 o
   9  -4  10      103.65      123.27     31.45 o
  -8  -3  10        1.83       11.25     26.99 o
  -7  -3  10        2.59        8.67     23.03 o
  -6  -3  10        5.20        0.00     25.81 o
  -5  -3  10       68.55       73.76     23.90 o
  -4  -3  10        0.69        0.00      6.34 o
  -3  -3  10     2050.92     2133.92     31.54 o
  -2  -3  10       74.08       76.66      7.54 o
  -1  -3  10     1105.47     1170.70     21.32 o
   0  -3  10       86.50      130.30     15.17 o
   1  -3  10       55.98       43.78     16.07 o
   2  -3  10      888.74      933.17     30.19 o
   3  -3  10     2216.25     2406.73     51.25 o
   4  -3  10      384.74      379.31     12.03 o
   5  -3  10      655.53      665.60     30.32 o
   6  -3  10      234.24      202.47     23.10 o
   7  -3  10        3.42        7.71     20.98 o
   8  -3  10        0.01       19.95     26.49 o
   9  -3  10       85.40       51.74     32.01 o
  -8  -2  10       25.50       35.49     24.83 o
  -7  -2  10       28.58       33.91     22.91 o
  -6  -2  10       27.57       49.57     19.20 o
  -5  -2  10      160.89      161.91     19.12 o
  -4  -2  10        5.82        6.48      9.83 o
  -3  -2  10        0.02        7.57     10.67 o
  -2  -2  10       29.79       23.72     10.95 o
  -1  -2  10        4.06       11.74      7.83 o
   0  -2  10        9.68        8.41      4.28 o
   1  -2  10      461.33      453.42     23.54 o
   2  -2  10      955.58      997.37     31.15 o
   3  -2  10       36.26       34.31     10.19 o
   4  -2  10       28.74       21.66      9.87 o
   5  -2  10      236.86      224.47     23.55 o
   6  -2  10      254.02      302.03     28.25 o
   7  -2  10       54.33       50.99     26.19 o
   8  -2  10      144.70      166.37     33.28 o
  -9  -1  10      107.34      131.44     28.79 o
  -8  -1  10        7.83       14.18     22.49 o
  -7  -1  10        0.59        8.14     20.40 o
  -6  -1  10      360.92      359.24     25.14 o
  -5  -1  10      593.17      575.20     26.54 o
  -4  -1  10      591.59      582.96     24.20 o
  -3  -1  10      414.59      372.73     37.26 o
  -2  -1  10      169.24      162.77     26.54 o
  -1  -1  10      502.51      487.96     23.12 o
   0  -1  10       33.87       48.78     11.99 o
   1  -1  10       64.92       56.21      7.56 o
   2  -1  10       65.87       54.93      9.94 o
   3  -1  10        1.86        1.01     13.46 o
   4  -1  10       24.88        6.86     11.40 o
   5  -1  10       91.50       75.15     21.40 o
   6  -1  10      128.36      108.11     33.91 o
   7  -1  10       22.64       32.77     26.27 o
   8  -1  10        0.93       18.05     30.19 o
  -9   0  10       73.81       67.88     24.48 o
  -8   0  10      352.90      336.83     29.28 o
  -7   0  10       42.20       16.94     19.16 o
  -6   0  10      372.72      373.08     24.16 o
  -5   0  10        0.01       11.53     16.92 o
  -4   0  10      324.50      315.70     36.41 o
  -3   0  10        2.32        4.78     12.79 o
  -2   0  10      372.34      382.77     32.70 o
  -1   0  10       25.13       34.77     11.35 o
   0   0  10      688.99      681.98     22.22 o
   1   0  10       56.82       57.56      9.50 o
   2   0  10      586.08      575.64     27.99 o
   3   0  10      167.13      153.03     32.81 o
   4   0  10      113.17       99.29     31.25 o
   5   0  10       30.43       41.80     14.81 o
   6   0  10      228.52      208.80     41.64 o
   7   0  10       22.53       11.20     26.72 o
  -9   1  10        0.09        5.25     23.82 o
  -8   1  10       69.09       73.91     21.49 o
  -7   1  10      409.95      440.84     28.33 o
  -6   1  10      109.33       98.13     19.07 o
  -5   1  10        3.49        0.00     24.88 o
  -4   1  10     1536.85     1609.15     79.37 o
  -3   1  10        8.49       16.75     10.83 o
  -2   1  10        0.71        0.30      8.39 o
  -1   1  10       98.55       92.68     19.75 o
   0   1  10       23.88       25.20      8.72 o
   1   1  10      416.19      362.17     20.31 o
   2   1  10      589.39      538.16     29.38 o
   3   1  10        0.92        3.98     17.51 o
   4   1  10      387.87      390.67     28.03 o
   5   1  10       17.13       11.10     18.73 o
   6   1  10        0.09       37.23     38.84 o
   7   1  10        6.85       28.99     40.49 o
  -9   2  10       33.32       29.87     24.97 o
  -8   2  10       42.88       48.21     20.48 o
  -7   2  10        3.21        2.92     22.31 o
  -6   2  10      692.61      699.21     47.52 o
  -5   2  10        4.18        5.62     13.42 o
  -4   2  10      801.37      855.14     25.16 o
  -3   2  10        4.72        4.39      4.48 o
  -2   2  10      880.12      830.28     28.30 o
  -1   2  10       61.98       47.50      5.12 o
   0   2  10     1981.60     2103.21     39.67 o
   1   2  10       33.59       28.10     19.33 o
   2   2  10      568.49      523.94     32.42 o
   3   2  10        9.17        0.00     20.00 o
   4   2  10       40.74       55.89     21.48 o
   5   2  10       50.83       52.12     35.97 o
   6   2  10       52.77       54.04     41.89 o
  -9   3  10       58.77       31.47     26.45 o
  -8   3  10       10.28       22.44     23.02 o
  -7   3  10      221.14      202.15     23.38 o
  -6   3  10       22.75       22.38     19.68 o
  -5   3  10       17.09       12.30     25.75 o
  -4   3  10      107.48       98.83     20.67 o
  -3   3  10      159.78      156.84     18.95 o
  -2   3  10     1177.22     1141.00     34.69 o
  -1   3  10      466.20      387.35     31.50 o
   0   3  10       88.71       98.08     15.50 o
   1   3  10       10.67       11.89     20.44 o
   2   3  10      154.87      170.04     27.00 o
   3   3  10        5.54       13.28     22.19 o
   4   3  10       96.69      116.61     27.84 o
   5   3  10      119.75      159.93     47.47 o
  -9   4  10       21.06       48.65     37.32 o
  -8   4  10      258.41      311.45     46.37 o
  -7   4  10       22.97       23.16     32.07 o
  -6   4  10      211.86      209.70     29.89 o
  -5   4  10       15.91        0.00     19.66 o
  -4   4  10        1.87        0.00     17.87 o
  -3   4  10       93.03       56.82     17.09 o
  -2   4  10        1.36       10.39     19.61 o
  -1   4  10      267.02      186.40     26.26 o
   0   4  10       34.14       48.08     36.81 o
   1   4  10        1.31       21.59     21.76 o
   2   4  10      140.19      172.30     28.97 o
   3   4  10        0.04       18.97     25.55 o
   4   4  10       50.44       66.58     29.39 o
  -9   5  10        0.04        0.00     27.81 o
  -8   5  10        0.98        5.70     24.20 o
  -7   5  10        7.94        0.00     22.10 o
  -6   5  10        5.08        0.00     24.51 o
  -5   5  10        6.75        0.00     22.18 o
  -4   5  10        0.59        0.00     21.62 o
  -3   5  10        0.17        0.00     22.48 o
  -2   5  10      341.96      367.67     33.36 o
  -1   5  10      250.26      239.72     47.54 o
   0   5  10      116.55       80.92     35.82 o
   1   5  10      120.56      101.31     28.60 o
   2   5  10       60.28       39.13     27.15 o
   3   5  10       25.34       30.83     28.61 o
  -8   6  10       41.64       18.87     38.09 o
  -7   6  10      236.85      309.15     50.65 o
  -6   6  10       69.32       77.99     30.92 o
  -5   6  10       24.39       24.19     25.15 o
  -4   6  10       13.36        8.32     28.55 o
  -3   6  10       47.73       48.36     26.95 o
  -2   6  10      119.76      101.06     47.60 o
  -1   6  10        2.20        0.00     42.35 o
   0   6  10       83.05       75.39     46.56 o
   1   6  10        1.29        0.00     27.88 o
   2   6  10        0.65        0.00     30.92 o
  -7   7  10       15.10       22.51     30.89 o
  -6   7  10        8.38       14.85     30.16 o
  -5   7  10      158.42      122.83     32.15 o
  -4   7  10        6.08        9.32     25.75 o
  -3   7  10      221.31      188.22     49.14 o
  -2   7  10       35.96       43.91     41.66 o
  -1   7  10        8.18       12.93     47.39 o
   0   7  10       30.19       41.72     30.38 o
  -6   8  10       17.78       27.54     33.48 o
  -5   8  10       21.23       53.70     31.62 o
  -4   8  10       10.15        0.00     47.63 o
  -3   8  10       60.64       62.40     47.72 o
  -2   8  10       52.01       84.08     55.59 o
   3 -11  11       13.81        0.00     50.96 o
   4 -11  11        1.07       28.96     50.13 o
   0 -10  11       19.94        2.90     51.89 o
   1 -10  11        0.31        0.00     49.61 o
   2 -10  11        0.16       14.08     42.21 o
   3 -10  11       67.30      109.20     51.43 o
   4 -10  11      362.16      470.60     62.50 o
   5 -10  11       12.20        8.65     24.75 o
   6 -10  11        3.61       18.04     37.73 o
   7 -10  11       29.93       45.85     35.19 o
  -2  -9  11       60.29       88.37     46.19 o
  -1  -9  11        0.60        0.00     48.59 o
   0  -9  11       24.56       15.10     42.94 o
   1  -9  11       99.40       86.17     42.94 o
   2  -9  11       37.60       46.82     38.88 o
   3  -9  11       56.67       31.95     17.92 o
   4  -9  11        3.25        0.00     21.44 o
   5  -9  11        8.15        0.00     26.76 o
   6  -9  11       12.41        6.68     29.63 o
   7  -9  11        8.14        0.00     44.33 o
   8  -9  11      156.59      222.02     49.82 o
  -3  -8  11       34.68       53.88     43.92 o
  -2  -8  11      413.35      493.41     60.29 o
  -1  -8  11        1.77       18.15     40.29 o
   0  -8  11       41.98       54.92     40.43 o
   1  -8  11        5.00       17.90     38.80 o
   2  -8  11       81.75       71.26     35.41 o
   3  -8  11       24.33       21.17     19.63 o
   4  -8  11       50.37       72.01     23.72 o
   5  -8  11      203.78      222.86     31.17 o
   6  -8  11      529.49      561.39     58.88 o
   7  -8  11        5.36        3.91     39.09 o
   8  -8  11        7.02       39.32     41.08 o
  -5  -7  11        7.71        0.00     32.87 o
  -4  -7  11       37.26       79.08     51.89 o
  -3  -7  11        3.84       13.23     42.86 o
  -2  -7  11      149.45      154.92     44.26 o
  -1  -7  11       55.12       52.21     39.52 o
   0  -7  11       29.46       31.46     35.28 o
   1  -7  11       84.16       90.82     15.63 o
   2  -7  11      682.87      694.76     31.73 o
   3  -7  11       35.74       24.89     17.72 o
   4  -7  11        8.41       15.73     21.08 o
   5  -7  11        1.07        0.00     33.87 o
   6  -7  11       40.01       89.90     34.94 o
   7  -7  11       16.23       20.38     38.39 o
   8  -7  11      151.45      175.76     47.85 o
  -5  -6  11      126.81      130.76     36.96 o
  -4  -6  11      284.58      260.17     32.14 o
  -3  -6  11      207.33      193.77     35.50 o
  -2  -6  11      334.16      420.37     51.72 o
  -1  -6  11        0.37       22.23     31.95 o
   0  -6  11      124.90       83.47     20.60 o
   1  -6  11     1183.01     1238.93     26.55 o
   2  -6  11     1285.74     1169.76     37.03 o
   3  -6  11      129.76       65.77     13.74 o
   4  -6  11       20.53       28.43      8.73 o
   5  -6  11      138.85      131.34     12.84 o
   6  -6  11      350.70      382.12     46.00 o
   7  -6  11       51.64       51.93     37.46 o
   8  -6  11       37.04       29.93     43.21 o
   9  -6  11       19.13        7.36     40.91 o
  -6  -5  11      212.59      228.08     38.90 o
  -5  -5  11      111.05       72.54     28.37 o
  -4  -5  11        0.04        0.00     23.03 o
  -3  -5  11        4.25        0.00     19.26 o
  -2  -5  11      123.04       71.05     17.93 o
  -1  -5  11       26.96       23.46      5.95 o
   0  -5  11     1332.70     1367.18     81.82 o
   1  -5  11      194.50      169.58     24.86 o
   2  -5  11      823.74      851.28     33.97 o
   3  -5  11        3.58        3.17      7.91 o
   4  -5  11      214.26      162.77     13.40 o
   5  -5  11       89.29       92.28     10.61 o
   6  -5  11      266.68      274.48     23.83 o
   7  -5  11       59.51       52.73     38.45 o
   8  -5  11       83.25       87.84     39.75 o
   9  -5  11        0.80        2.49     44.56 o
  -7  -4  11        3.19        0.00     25.40 o
  -6  -4  11      153.34      158.99     31.96 o
  -5  -4  11        8.24       18.78     24.00 o
  -4  -4  11      815.89      863.51     39.78 o
  -3  -4  11      333.23      370.95     26.62 o
  -2  -4  11      319.14      306.82     13.32 o
  -1  -4  11        3.12        5.79      7.81 o
   0  -4  11        5.30       10.15     11.98 o
   1  -4  11      265.21      227.07     19.74 o
   2  -4  11       64.28       46.47     16.02 o
   3  -4  11     1091.78     1122.87     34.50 o
   4  -4  11      515.04      497.42     13.82 o
   5  -4  11      239.43      224.40     19.85 o
   6  -4  11        0.04       19.07     18.81 o
   7  -4  11        6.80        7.48     21.65 o
   8  -4  11        0.00       17.16     36.19 o
  -8  -3  11       50.91       69.10     27.54 o
  -7  -3  11       60.02       62.69     24.63 o
  -6  -3  11       34.92       25.44     21.04 o
  -5  -3  11       42.62       38.84     19.61 o
  -4  -3  11       71.85       39.48     19.53 o
  -3  -3  11        0.04        3.10      6.70 o
  -2  -3  11      104.97       83.69     10.47 o
  -1  -3  11       11.74        9.57      7.14 o
   0  -3  11       36.85       27.52     11.46 o
   1  -3  11      897.66      935.30     26.67 o
   2  -3  11      111.14       93.47     11.18 o
   3  -3  11      409.95      399.10     42.30 o
   4  -3  11       28.87       32.24      8.24 o
   5  -3  11      257.20      249.87     22.81 o
   6  -3  11        8.95       11.25     20.67 o
   7  -3  11      266.02      326.85     32.02 o
   8  -3  11      233.77      248.79     33.87 o
  -8  -2  11      101.04       86.07     25.44 o
  -7  -2  11       15.67        0.00     21.33 o
  -6  -2  11       67.13       42.55     18.65 o
  -5  -2  11       66.97       73.81     18.37 o
  -4  -2  11     1085.54     1108.21     32.98 o
  -3  -2  11      242.47      197.11     23.56 o
  -2  -2  11      508.31      480.45     15.91 o
  -1  -2  11      710.49      743.39     21.89 o
   0  -2  11        1.90        0.00      4.68 o
   1  -2  11        5.28        9.44     15.12 o
   2  -2  11       87.48       71.73      7.87 o
   3  -2  11      102.29      102.56     15.07 o
   4  -2  11      118.10      148.40     33.50 o
   5  -2  11      473.22      490.13     29.34 o
   6  -2  11       55.40       69.80     23.64 o
   7  -2  11        6.77       11.36     23.94 o
   8  -2  11       26.87       18.64     28.57 o
  -8  -1  11       27.54       37.57     23.50 o
  -7  -1  11      353.71      373.51     29.41 o
  -6  -1  11       42.73       37.71     18.51 o
  -5  -1  11      609.30      619.67     27.25 o
  -4  -1  11       40.14       40.23     14.70 o
  -3  -1  11      208.88      119.69    108.53 o
  -2  -1  11       12.51       13.47     21.05 o
  -1  -1  11     1177.99     1190.63     48.15 o
   0  -1  11       87.90       92.14     18.05 o
   1  -1  11      735.82      740.77     21.84 o
   2  -1  11      249.97      235.54     19.35 o
   3  -1  11      179.73      162.80     18.29 o
   4  -1  11       44.03       44.52     29.49 o
   5  -1  11        9.56        7.08     32.24 o
   6  -1  11        0.16        0.00     23.44 o
   7  -1  11      193.32      261.43     37.69 o
  -9   0  11       82.66       91.47     27.84 o
  -8   0  11       16.20       17.17     22.97 o
  -7   0  11       12.94       20.19     19.16 o
  -6   0  11      100.50      117.96     19.56 o
  -5   0  11      871.47      896.19     36.65 o
  -4   0  11      230.85      222.09     33.07 o
  -3   0  11      213.77      247.21     50.07 o
  -2   0  11      302.16      307.30     19.38 o
  -1   0  11      130.88      121.00     14.81 o
   0   0  11        1.38        4.33      9.38 o
   1   0  11      117.92      107.87     13.49 o
   2   0  11       19.42       32.17     16.10 o
   3   0  11       17.37       19.50     28.19 o
   4   0  11      117.58      152.31     39.56 o
   5   0  11      238.99      256.27     42.48 o
   6   0  11        3.87        2.95     36.49 o
   7   0  11       25.27       16.43     43.79 o
  -9   1  11       18.35       10.65     24.79 o
  -8   1  11       24.06        0.00     21.31 o
  -7   1  11      764.69      876.62     53.23 o
  -6   1  11       56.64       74.09     20.46 o
  -5   1  11      475.10      505.18     48.17 o
  -4   1  11      282.17      272.86     41.20 o
  -3   1  11        4.81        1.38     11.10 o
  -2   1  11     1197.93     1144.65     50.45 o
  -1   1  11     1540.16     1579.05     22.20 o
   0   1  11       96.99       90.34     10.11 o
   1   1  11     1177.19     1202.22     47.54 o
   2   1  11       11.53       14.83     18.01 o
   3   1  11       58.45       63.55     20.41 o
   4   1  11        5.08       12.73     18.97 o
   5   1  11       10.69        8.42     37.68 o
   6   1  11        7.82        3.41     36.67 o
  -9   2  11        2.95        0.00     22.34 o
  -8   2  11        1.21       29.94     23.20 o
  -7   2  11        0.67        0.00     25.24 o
  -6   2  11      384.40      377.56     25.61 o
  -5   2  11       54.02       55.62     14.23 o
  -4   2  11      394.74      351.45     17.13 o
  -3   2  11     1115.56     1094.46     41.30 o
  -2   2  11     1058.74     1014.85     32.51 o
  -1   2  11        0.17        1.10      3.11 o
   0   2  11      312.31      313.93     15.50 o
   1   2  11      219.36      192.68     24.23 o
   2   2  11      186.68      166.70     24.56 o
   3   2  11      290.72      315.49     29.13 o
   4   2  11      165.22      171.01     27.36 o
   5   2  11        0.61        1.36     37.04 o
   6   2  11        0.37       17.37     41.05 o
  -9   3  11      277.37      281.62     53.32 o
  -8   3  11        0.77        0.00     35.34 o
  -7   3  11      636.88      636.99     57.89 o
  -6   3  11       65.51       66.24     34.28 o
  -5   3  11        7.13       19.98     31.26 o
  -4   3  11       68.93       55.46     20.73 o
  -3   3  11       41.85       43.31     15.40 o
  -2   3  11        0.18        0.00     15.85 o
  -1   3  11        3.69        0.00     18.69 o
   0   3  11      276.14      282.23     41.85 o
   1   3  11      169.99      159.29     27.46 o
   2   3  11       21.27        4.22     23.75 o
   3   3  11        0.56       14.90     24.46 o
   4   3  11       25.44       16.11     23.63 o
   5   3  11       23.97       69.28     42.10 o
  -9   4  11       22.45       32.92     42.41 o
  -8   4  11       27.77       83.18     39.42 o
  -7   4  11        9.63        0.00     29.51 o
  -6   4  11        0.38        7.73     22.10 o
  -5   4  11       21.45       39.43     22.69 o
  -4   4  11        0.04        0.00     18.46 o
  -3   4  11      273.40      289.27     28.85 o
  -2   4  11      607.53      602.07     36.50 o
  -1   4  11      128.11      122.03     26.30 o
   0   4  11        0.19        0.00     31.97 o
   1   4  11        1.58        1.01     24.30 o
   2   4  11       38.29       35.82     25.61 o
   3   4  11      146.28      149.07     30.07 o
   4   4  11      426.19      540.35     42.87 o
  -8   5  11      342.44      363.66     38.02 o
  -7   5  11       79.45       59.25     26.08 o
  -6   5  11       47.64       83.53     27.32 o
  -5   5  11       73.50      110.91     36.44 o
  -4   5  11        5.74        0.70     25.57 o
  -3   5  11      212.97      196.23     29.24 o
  -2   5  11       63.78       52.02     25.80 o
  -1   5  11      224.49      192.66     48.73 o
   0   5  11       18.74       39.74     28.11 o
   1   5  11       49.40       53.64     27.76 o
   2   5  11      218.15      215.51     33.73 o
   3   5  11       22.68        0.00     29.67 o
  -8   6  11        8.66        4.89     41.10 o
  -7   6  11       13.17       13.92     37.90 o
  -6   6  11      145.43      139.67     33.13 o
  -5   6  11        0.72       10.31     25.58 o
  -4   6  11      202.25      192.16     31.04 o
  -3   6  11      202.32      202.35     33.44 o
  -2   6  11      141.55      155.14     51.18 o
  -1   6  11      123.62      132.69     49.98 o
   0   6  11        4.19        3.08     28.90 o
   1   6  11        2.71       18.79     31.24 o
  -7   7  11       51.02       61.22     34.82 o
  -6   7  11      141.72      186.74     70.39 o
  -5   7  11       27.46       37.93     32.28 o
  -4   7  11        6.78       18.72     29.81 o
  -3   7  11        9.28       25.90     49.47 o
  -2   7  11       48.08       37.66     47.98 o
  -1   7  11       31.11       54.27     49.28 o
   0 -10  12       63.64       74.17     54.02 o
   1 -10  12       84.86       77.34     48.84 o
   2 -10  12        6.54        0.00     49.35 o
   3 -10  12       19.61       73.83     45.16 o
   4 -10  12       24.05        0.00     43.57 o
   5 -10  12        0.36        0.38     25.87 o
   6 -10  12        6.77        2.06     29.94 o
  -2  -9  12        1.30        2.04     44.27 o
  -1  -9  12        0.32       32.73     46.65 o
   0  -9  12       15.51        0.00     46.81 o
   1  -9  12       95.83       60.25     45.35 o
   2  -9  12       85.27       91.58     45.65 o
   3  -9  12       11.42        4.26     38.11 o
   4  -9  12        1.99        0.00     21.45 o
   5  -9  12      123.74      104.05     27.96 o
   6  -9  12       20.75       14.09     30.61 o
   7  -9  12      186.71      191.12     52.35 o
  -3  -8  12        2.18       24.51     44.19 o
  -2  -8  12        1.97       22.96     40.99 o
  -1  -8  12       72.46       98.51     41.88 o
   0  -8  12       93.90       52.64     42.54 o
   1  -8  12      886.65      862.61     67.56 o
   2  -8  12       12.41       22.82     17.92 o
   3  -8  12      179.15      163.45     24.26 o
   4  -8  12        0.24        0.00     20.68 o
   5  -8  12        7.45       23.43     25.08 o
   6  -8  12       29.50       10.34     39.64 o
   7  -8  12      255.43      316.38     49.56 o
   8  -8  12       43.81       75.68     45.59 o
  -4  -7  12        1.75        0.00     50.42 o
  -3  -7  12      364.36      373.34     56.51 o
  -2  -7  12       29.76       27.75     41.03 o
  -1  -7  12       49.21       21.18     35.84 o
   0  -7  12      253.06      238.11     43.75 o
   1  -7  12        0.00        6.50     18.84 o
   2  -7  12        4.51        1.17     21.44 o
   3  -7  12      295.74      301.53     43.89 o
   4  -7  12       73.39       86.48     24.53 o
   5  -7  12      217.42      232.33     41.68 o
   6  -7  12        7.58        0.00     33.89 o
   7  -7  12      185.36      218.83     45.89 o
   8  -7  12        0.13        0.00     39.45 o
  -5  -6  12      246.69      298.72     38.56 o
  -4  -6  12        0.41        0.00     25.91 o
  -3  -6  12       17.14       12.05     23.51 o
  -2  -6  12       70.53       97.25     39.33 o
  -1  -6  12      205.68      170.64     42.23 o
   0  -6  12      344.25      304.48     24.59 o
   1  -6  12      570.85      581.86     27.07 o
   2  -6  12       16.95       21.23     16.28 o
   3  -6  12      157.29      123.05     22.92 o
   4  -6  12       23.73       41.43     31.18 o
   5  -6  12      182.12      190.65     38.25 o
   6  -6  12       18.16        0.00     33.55 o
   7  -6  12      356.11      411.95     52.22 o
   8  -6  12      113.23      111.16     41.93 o
  -6  -5  12        5.30       11.16     32.88 o
  -5  -5  12      268.64      259.57     33.78 o
  -4  -5  12      105.15      118.16     25.11 o
  -3  -5  12        4.69       15.92     19.80 o
  -2  -5  12       71.62      121.62     37.56 o
  -1  -5  12      193.74      181.28     30.24 o
   0  -5  12       29.46       13.72     12.86 o
   1  -5  12       21.58       14.11     15.30 o
   2  -5  12      233.79      181.56     22.10 o
   3  -5  12       56.48       38.72     16.60 o
   4  -5  12      115.20      100.59     17.56 o
   5  -5  12     1378.79     1499.48     74.25 o
   6  -5  12       38.01       67.34     36.33 o
   7  -5  12      155.90      226.68     45.55 o
   8  -5  12        8.11       17.97     39.88 o
  -7  -4  12       14.87       25.99     24.87 o
  -6  -4  12       20.80        0.85     23.59 o
  -5  -4  12       26.27        4.67     23.65 o
  -4  -4  12        4.44        4.40     21.44 o
  -3  -4  12      119.20       96.04     19.24 o
  -2  -4  12      214.17      209.54      9.56 o
  -1  -4  12      421.64      389.17     14.80 o
   0  -4  12        6.90       11.14     13.23 o
   1  -4  12        0.04        0.00     12.61 o
   2  -4  12       38.95       41.49     16.87 o
   3  -4  12      216.53      185.72     22.49 o
   4  -4  12       24.47       17.51     13.57 o
   5  -4  12       19.50       13.70     15.11 o
   6  -4  12      124.33       97.37     34.00 o
   7  -4  12       49.79       37.11     37.86 o
   8  -4  12      297.92      306.91     55.37 o
  -7  -3  12        0.11        0.00     21.93 o
  -6  -3  12       86.53       98.19     22.20 o
  -5  -3  12      266.50      285.85     24.77 o
  -4  -3  12      114.68      121.92     11.78 o
  -3  -3  12      412.52      416.26     18.80 o
  -2  -3  12      240.87      235.29     12.91 o
  -1  -3  12       27.79       31.98      7.32 o
   0  -3  12        5.01        4.34     11.26 o
   1  -3  12        2.45        1.71     12.71 o
   2  -3  12      417.56      378.25     38.44 o
   3  -3  12       53.83       54.40     15.59 o
   4  -3  12     1112.97     1171.95     52.78 o
   5  -3  12       24.89       16.95     16.62 o
   6  -3  12        3.14        1.69     20.46 o
   7  -3  12      231.43      218.86     50.63 o
   8  -3  12        0.14       45.82     44.22 o
  -8  -2  12      164.99      195.42     28.31 o
  -7  -2  12        9.02        1.19     21.12 o
  -6  -2  12      296.29      282.15     25.43 o
  -5  -2  12       19.50       18.13     17.62 o
  -4  -2  12        3.58        0.00     14.97 o
  -3  -2  12      176.97      172.56     22.17 o
  -2  -2  12      440.23      396.63     15.66 o
  -1  -2  12       80.56       68.07      8.81 o
   0  -2  12      739.14      674.51     48.42 o
   1  -2  12      213.03      215.48     14.20 o
   2  -2  12      355.75      322.06     13.85 o
   3  -2  12      113.54      130.90     19.57 o
   4  -2  12       90.05       57.07     32.59 o
   5  -2  12       28.91        9.41     29.77 o
   6  -2  12        1.98       11.82     23.00 o
   7  -2  12        8.12       19.77     25.80 o
  -8  -1  12        0.39        6.23     24.34 o
  -7  -1  12        4.13       12.56     20.32 o
  -6  -1  12      117.87      121.50     20.99 o
  -5  -1  12        4.13        3.04     16.83 o
  -4  -1  12     1454.79     1434.31     65.38 o
  -3  -1  12       12.49        9.24     15.99 o
  -2  -1  12       33.56       30.69     21.84 o
  -1  -1  12       23.03       21.15     14.88 o
   0  -1  12       18.97        6.13     16.78 o
   1  -1  12        0.04        0.00      8.02 o
   2  -1  12      245.72      254.97     15.43 o
   3  -1  12      102.27       52.85     17.54 o
   4  -1  12      238.75      210.39     38.90 o
   5  -1  12       25.86       28.92     34.51 o
   6  -1  12        7.60        0.00     37.53 o
   7  -1  12        0.42        0.00     41.53 o
  -8   0  12      673.27      656.17     36.05 o
  -7   0  12      140.52      167.87     22.42 o
  -6   0  12      315.40      302.70     27.31 o
  -5   0  12      215.56      196.38     23.15 o
  -4   0  12       17.29        9.63     21.29 o
  -3   0  12       55.07       66.59     29.79 o
  -2   0  12      484.12      461.64     25.70 o
  -1   0  12       71.80       53.48     13.70 o
   0   0  12     1256.31     1345.21     35.78 o
   1   0  12      504.77      510.69     21.46 o
   2   0  12      486.66      448.53     35.88 o
   3   0  12        7.64       36.24     33.21 o
   4   0  12       29.87       69.32     34.50 o
   5   0  12       10.84       15.99     30.72 o
   6   0  12      215.89      201.58     51.77 o
   7   0  12        3.94       27.66     42.94 o
  -9   1  12        0.75       12.66     25.01 o
  -8   1  12       92.04       81.03     22.89 o
  -7   1  12      112.91      117.48     20.89 o
  -6   1  12       31.05       20.01     17.59 o
  -5   1  12        1.12        0.00     23.84 o
  -4   1  12      190.10      210.98     18.80 o
  -3   1  12      560.84      546.86     23.05 o
  -2   1  12      733.78      775.56     21.49 o
  -1   1  12        4.29        1.49      7.27 o
   0   1  12       27.37       26.22      8.22 o
   1   1  12       79.81       74.97     16.94 o
   2   1  12      123.16      142.36     24.28 o
   3   1  12      107.20      114.07     22.16 o
   4   1  12      362.72      366.40     29.85 o
   5   1  12        6.13       18.68     36.35 o
   6   1  12       87.17       98.90     46.48 o
  -9   2  12        0.81       11.45     30.21 o
  -8   2  12      289.08      332.05     49.46 o
  -7   2  12        1.46        0.00     18.45 o
  -6   2  12       18.50       41.18     33.15 o
  -5   2  12        3.76        0.00     13.19 o
  -4   2  12       35.49       35.54      8.78 o
  -3   2  12        0.46        4.22     17.54 o
  -2   2  12       78.47       68.57     20.94 o
  -1   2  12      277.56      191.20     24.80 o
   0   2  12       62.95       60.63     14.75 o
   1   2  12      650.00      600.60     49.46 o
   2   2  12      319.70      282.21     28.52 o
   3   2  12       65.83       54.80     24.75 o
   4   2  12       25.55       53.95     24.22 o
   5   2  12        1.56        0.00     39.39 o
  -9   3  12       13.72       36.68     45.06 o
  -8   3  12       53.13       36.65     32.37 o
  -7   3  12       14.35       10.62     32.29 o
  -6   3  12      158.97      144.59     37.47 o
  -5   3  12      100.37      156.88     37.51 o
  -4   3  12      253.84      284.30     63.40 o
  -3   3  12      106.09       81.57     18.58 o
  -2   3  12      220.80      223.44     21.55 o
  -1   3  12       40.38       28.94     20.83 o
   0   3  12      111.19       88.85     24.82 o
   1   3  12       77.71       68.72     25.99 o
   2   3  12        1.74        8.54     24.00 o
   3   3  12       74.17      102.75     28.58 o
   4   3  12        8.84       13.62     27.07 o
  -8   4  12       80.14      101.53     42.01 o
  -7   4  12      164.01      167.37     31.68 o
  -6   4  12       83.13      125.72     27.92 o
  -5   4  12        2.73        4.07     21.84 o
  -4   4  12       83.72       41.77     19.25 o
  -3   4  12       62.25       47.71     19.20 o
  -2   4  12       28.55       38.32     23.64 o
  -1   4  12       33.17       42.80     24.15 o
   0   4  12       40.99       41.95     28.75 o
   1   4  12       93.45      108.06     29.73 o
   2   4  12        3.14        0.96     27.51 o
   3   4  12        2.28        2.77     37.35 o
  -8   5  12       26.84       29.72     30.18 o
  -7   5  12       38.59       12.21     26.27 o
  -6   5  12       14.65       12.50     25.12 o
  -5   5  12      299.43      313.30     57.18 o
  -4   5  12      223.53      238.79     33.94 o
  -3   5  12      418.97      456.05     39.32 o
  -2   5  12       20.57       30.97     26.73 o
  -1   5  12       15.89       12.97     42.18 o
   0   5  12        0.22       19.37     26.57 o
   1   5  12       12.17       36.16     29.58 o
   2   5  12      196.14      228.47     36.65 o
  -7   6  12      169.00      223.66     50.38 o
  -6   6  12        1.67        0.00     31.39 o
  -5   6  12        8.96        4.16     26.05 o
  -4   6  12       56.23       45.83     27.95 o
  -3   6  12       55.32      101.32     28.22 o
  -2   6  12        0.01       15.62     40.02 o
  -1   6  12      111.02      102.51     50.88 o
   0   6  12       18.96       29.08     32.12 o
  -6   7  12        0.01        0.00     30.83 o
  -5   7  12      171.21      206.30     65.74 o
  -4   7  12       12.63       27.68     31.11 o
  -3   7  12       91.58      154.68     51.04 o
  -2   7  12       18.89        2.45     53.27 o
   1 -10  13       32.91        3.73     52.20 o
   2 -10  13       23.36        0.00     46.12 o
   3 -10  13       14.15        5.25     47.43 o
   4 -10  13       32.91       34.46     46.06 o
   5 -10  13        0.82        0.00     27.22 o
  -1  -9  13       26.98      105.98     54.91 o
   0  -9  13      132.69      134.64     45.18 o
   1  -9  13       31.71       85.06     43.31 o
   2  -9  13      375.92      376.42     58.44 o
   3  -9  13       11.94        0.00     41.54 o
   4  -9  13       17.18        0.00     23.11 o
   5  -9  13       58.39       34.32     26.51 o
   6  -9  13       55.38       46.46     36.04 o
   7  -9  13        0.56        0.00     45.27 o
  -3  -8  13       83.37       81.73     50.28 o
  -2  -8  13      205.91      243.65     57.63 o
  -1  -8  13       48.95       83.82     46.28 o
   0  -8  13       50.52       95.96     40.02 o
   1  -8  13       13.81        6.15     37.73 o
   2  -8  13      223.74      273.04     48.97 o
   3  -8  13        6.20       10.09     18.48 o
   4  -8  13      347.47      373.21     33.40 o
   5  -8  13       35.03       41.44     27.65 o
   6  -8  13      129.03      143.55     45.45 o
   7  -8  13       18.75       41.22     41.38 o
  -4  -7  13       16.20       24.82     49.07 o
  -3  -7  13        1.06        1.80     42.54 o
  -2  -7  13       83.55       58.66     39.94 o
  -1  -7  13        0.97       37.33     40.15 o
   0  -7  13      244.57      174.99     45.56 o
   1  -7  13       23.11       33.67     15.90 o
   2  -7  13       34.11       39.23     16.88 o
   3  -7  13       67.38       51.33     20.76 o
   4  -7  13       41.12       41.49     23.43 o
   5  -7  13        2.53       12.27     34.94 o
   6  -7  13      180.97      184.36     43.38 o
   7  -7  13       10.83        0.00     38.41 o
   8  -7  13       17.66       36.45     45.82 o
  -5  -6  13       14.43       20.51     29.82 o
  -4  -6  13       45.84       42.83     27.38 o
  -3  -6  13       28.45       25.98     21.47 o
  -2  -6  13        2.78       10.34     39.58 o
  -1  -6  13        7.56        0.00     35.27 o
   0  -6  13      331.07      280.72     21.28 o
   1  -6  13       84.42       63.37     22.74 o
   2  -6  13       44.40       44.30     18.19 o
   3  -6  13      469.18      395.68     51.28 o
   4  -6  13      563.37      685.56     32.87 o
   5  -6  13      102.85       55.21     33.37 o
   6  -6  13      704.51      754.30     63.43 o
   7  -6  13        0.48       16.00     39.61 o
   8  -6  13        0.32        0.00     43.53 o
  -6  -5  13       74.66      112.70     34.46 o
  -5  -5  13      180.43      179.74     32.82 o
  -4  -5  13       25.05       40.18     39.27 o
  -3  -5  13      158.77      144.36     24.26 o
  -2  -5  13      226.79      239.25     43.86 o
  -1  -5  13       30.50       10.63     10.56 o
   0  -5  13       84.78       63.45     14.86 o
   1  -5  13      198.95      166.36     20.16 o
   2  -5  13       24.14       39.76     15.11 o
   3  -5  13     1450.30     1601.38    109.70 o
   4  -5  13        2.10        9.73     15.09 o
   5  -5  13        4.97        0.00     33.15 o
   6  -5  13       96.01       74.49     36.66 o
   7  -5  13      549.72      588.76     65.37 o
   8  -5  13       68.55      109.71     49.75 o
  -7  -4  13        2.34       15.83     25.24 o
  -6  -4  13       82.04       85.63     24.34 o
  -5  -4  13       27.96       38.00     19.59 o
  -4  -4  13      224.27      210.88     26.33 o
  -3  -4  13      151.75      160.08     21.76 o
  -2  -4  13      544.74      545.12     18.52 o
  -1  -4  13      226.31      216.63     13.07 o
   0  -4  13        0.03        5.28     12.58 o
   1  -4  13       59.89       53.39     14.67 o
   2  -4  13        0.14        9.84     14.33 o
   3  -4  13      379.96      352.80     25.23 o
   4  -4  13        8.80       14.19     14.88 o
   5  -4  13        1.84        0.00     33.09 o
   6  -4  13       94.83       69.55     36.52 o
   7  -4  13        6.49       28.39     38.41 o
   8  -4  13       20.38       39.56     45.37 o
  -7  -3  13       54.50       48.87     24.63 o
  -6  -3  13       16.48       35.28     21.92 o
  -5  -3  13      115.61      127.64     21.12 o
  -4  -3  13      237.66      221.40     14.30 o
  -3  -3  13      187.74      200.45     16.65 o
  -2  -3  13      156.41      147.78     12.18 o
  -1  -3  13      380.45      329.09     12.52 o
   0  -3  13      115.35       88.80     14.95 o
   1  -3  13      190.78      165.84     17.20 o
   2  -3  13      460.12      506.92     28.36 o
   3  -3  13      529.28      515.17     56.63 o
   4  -3  13       87.40       69.84     16.49 o
   5  -3  13       65.34       49.10     36.70 o
   6  -3  13       26.86        8.60     38.34 o
   7  -3  13      298.49      279.85     53.95 o
  -8  -2  13        2.60        0.00     23.18 o
  -7  -2  13       11.74        7.16     22.19 o
  -6  -2  13       20.17       18.58     19.83 o
  -5  -2  13      411.53      416.12     26.39 o
  -4  -2  13       58.43       42.92     15.22 o
  -3  -2  13      658.98      656.37     34.39 o
  -2  -2  13       69.37       52.57     10.58 o
  -1  -2  13       54.65       49.80      9.88 o
   0  -2  13       38.63       24.49      6.21 o
   1  -2  13      250.55      208.06     17.17 o
   2  -2  13      123.35       99.74      9.06 o
   3  -2  13      379.29      373.42     25.52 o
   4  -2  13      150.29      161.47     38.88 o
   5  -2  13      121.07      115.25     40.69 o
   6  -2  13       11.12        6.45     36.39 o
   7  -2  13       22.20       25.71     43.07 o
  -8  -1  13       75.87       55.05     23.29 o
  -7  -1  13       21.72       21.05     22.12 o
  -6  -1  13        0.18        7.66     18.80 o
  -5  -1  13        8.84        9.53     16.64 o
  -4  -1  13      169.21      132.96     17.74 o
  -3  -1  13       36.67       29.93     15.97 o
  -2  -1  13      258.34      304.66     38.19 o
  -1  -1  13      109.97       74.82     20.34 o
   0  -1  13      204.14      187.44     12.42 o
   1  -1  13     1196.75     1291.14     23.50 o
   2  -1  13       39.84       30.97     17.49 o
   3  -1  13       71.05       57.80     19.40 o
   4  -1  13       34.87       44.48     30.43 o
   5  -1  13        1.86       17.85     34.79 o
   6  -1  13       12.81        0.00     40.98 o
   7  -1  13      189.83      282.42     53.94 o
  -8   0  13       55.40       58.71     24.10 o
  -7   0  13        6.74        6.44     20.53 o
  -6   0  13        4.78        7.27     17.27 o
  -5   0  13       98.44       96.17     19.72 o
  -4   0  13       61.77       60.29     18.78 o
  -3   0  13      592.26      546.01     48.34 o
  -2   0  13        0.32       10.25     13.34 o
  -1   0  13      323.01      314.95     16.14 o
   0   0  13        8.68       10.53     13.46 o
   1   0  13      177.73      175.20     17.16 o
   2   0  13        3.16       11.93     19.25 o
   3   0  13      386.39      408.52     49.02 o
   4   0  13       12.51       10.73     35.78 o
   5   0  13      316.67      263.74     49.21 o
   6   0  13       16.47       21.28     38.21 o
  -8   1  13        6.45        1.42     21.80 o
  -7   1  13      165.00      204.59     24.84 o
  -6   1  13        7.78       12.61     19.36 o
  -5   1  13      113.42      151.67     38.62 o
  -4   1  13      195.99      157.18     18.35 o
  -3   1  13        0.95        8.23     15.20 o
  -2   1  13      380.37      366.97     16.56 o
  -1   1  13       13.14        7.67      9.73 o
   0   1  13     1076.46     1085.94     31.34 o
   1   1  13      578.35      611.01     88.59 o
   2   1  13      115.37      130.78     24.58 o
   3   1  13      261.36      234.29     27.97 o
   4   1  13       94.95      122.43     25.41 o
   5   1  13      175.83      204.86     44.67 o
  -8   2  13        0.97       12.23     38.63 o
  -7   2  13        5.23       30.09     36.77 o
  -6   2  13        2.75        4.72     28.08 o
  -5   2  13      292.61      277.99     44.12 o
  -4   2  13      239.18      188.57     38.02 o
  -3   2  13        3.27        0.00     18.75 o
  -2   2  13       17.67       18.92     19.08 o
  -1   2  13        4.65        8.21     16.15 o
   0   2  13       20.30       15.93      8.90 o
   1   2  13        1.06        0.00     23.31 o
   2   2  13      163.02      129.85     37.85 o
   3   2  13        0.07        0.72     23.96 o
   4   2  13      127.37      136.99     45.62 o
   5   2  13       66.48       52.14     41.60 o
  -8   3  13      182.97      225.03     48.57 o
  -7   3  13      181.42      279.95     45.07 o
  -6   3  13      114.80      154.94     39.93 o
  -5   3  13      322.26      325.29     32.35 o
  -4   3  13        1.95        4.10     22.55 o
  -3   3  13       33.60       29.96     20.69 o
  -2   3  13       29.19       26.37     19.67 o
  -1   3  13      417.68      417.49     34.10 o
   0   3  13        6.15        3.17     24.90 o
   1   3  13      260.95      235.83     29.47 o
   2   3  13       21.49        0.00     26.31 o
   3   3  13      105.90      145.26     30.08 o
   4   3  13       31.72       36.68     43.58 o
  -8   4  13        3.99        4.92     38.50 o
  -7   4  13        0.13       34.24     24.97 o
  -6   4  13       92.92       98.58     38.66 o
  -5   4  13       31.24        2.99     24.40 o
  -4   4  13       85.21      132.23     27.69 o
  -3   4  13      545.60      495.42     31.56 o
  -2   4  13      326.29      254.69     32.94 o
  -1   4  13        0.46       15.20     25.05 o
   0   4  13        4.80       11.56     27.84 o
   1   4  13       10.01       23.07     26.13 o
   2   4  13      194.85      189.22     34.74 o
   3   4  13        8.75       41.72     31.43 o
  -7   5  13        5.00        3.16     27.11 o
  -6   5  13       54.47       58.15     26.58 o
  -5   5  13       10.09        0.00     36.35 o
  -4   5  13       37.71       63.00     30.07 o
  -3   5  13        4.58        3.69     25.44 o
  -2   5  13      119.51      123.14     30.50 o
  -1   5  13        1.51        0.00     48.15 o
   0   5  13       58.47       72.81     32.73 o
   1   5  13       54.12       88.60     32.61 o
  -6   6  13       95.61      131.61     48.57 o
  -5   6  13        0.00       19.03     30.72 o
  -4   6  13       96.30       99.31     32.66 o
  -3   6  13        0.02       38.75     29.14 o
  -2   6  13      252.44      282.17     60.06 o
  -1   6  13        9.74        0.00     49.02 o
   1 -10  14      178.80      164.07     53.47 o
   2 -10  14        2.89       56.09     52.34 o
   3 -10  14       64.75       77.24     52.69 o
   4 -10  14       15.70       20.20     45.20 o
  -1  -9  14      170.31      177.07     53.17 o
   0  -9  14        0.00        0.00     50.97 o
   1  -9  14        0.36        7.52     43.04 o
   2  -9  14       53.61       35.14     44.22 o
   3  -9  14      441.56      522.39     61.84 o
   4  -9  14       40.50       28.19     23.45 o
   5  -9  14       65.41       82.96     41.33 o
   6  -9  14        1.24        6.59     31.12 o
  -3  -8  14        1.59        4.90     57.77 o
  -2  -8  14        2.93        6.41     44.98 o
  -1  -8  14       90.91       50.35     43.41 o
   0  -8  14       30.35       25.90     42.32 o
   1  -8  14        9.72       16.09     43.82 o
   2  -8  14       48.70       39.26     41.20 o
   3  -8  14       40.04       52.22     27.20 o
   4  -8  14       12.04       17.11     22.26 o
   5  -8  14       67.40       48.38     28.62 o
   6  -8  14        0.00       21.32     43.11 o
   7  -8  14        0.55        7.27     41.96 o
  -4  -7  14        1.02        0.00     48.96 o
  -3  -7  14      253.12      347.20     62.21 o
  -2  -7  14       78.55      103.62     44.62 o
  -1  -7  14       24.70       17.56     38.28 o
   0  -7  14       17.94        8.85     37.40 o
   1  -7  14      101.28       82.45     42.71 o
   2  -7  14      126.02      103.78     20.86 o
   3  -7  14      156.95      164.22     64.06 o
   4  -7  14        0.59        0.36     24.54 o
   5  -7  14      576.47      652.74     58.19 o
   6  -7  14       38.15       50.26     37.91 o
   7  -7  14       36.49       12.40     41.50 o
  -5  -6  14       18.46       50.28     32.89 o
  -4  -6  14       37.32       41.23     26.97 o
  -3  -6  14        2.60       13.30     23.67 o
  -2  -6  14        0.89       15.06     33.41 o
  -1  -6  14      117.92      114.71     36.59 o
   0  -6  14       28.49       26.70     14.09 o
   1  -6  14        8.27       17.83     15.39 o
   2  -6  14      453.14      421.41     29.55 o
   3  -6  14       42.28       15.02     16.02 o
   4  -6  14       19.02        9.38     17.69 o
   5  -6  14       75.87       42.66     38.71 o
   6  -6  14      448.42      510.42     55.75 o
   7  -6  14      146.83      143.26     44.98 o
  -6  -5  14       39.27       37.44     27.15 o
  -5  -5  14       33.56       42.73     28.58 o
  -4  -5  14      105.91      129.11     26.86 o
  -3  -5  14        1.47        0.00     20.34 o
  -2  -5  14      269.40      238.26     41.46 o
  -1  -5  14        0.03        0.13     12.79 o
   0  -5  14       73.89       44.23     27.31 o
   1  -5  14       38.15       35.01     14.51 o
   2  -5  14      136.17      123.61     18.39 o
   3  -5  14       20.06       15.13     18.18 o
   4  -5  14       77.17       71.48     19.05 o
   5  -5  14      148.71      148.17     38.50 o
   6  -5  14       96.69      116.46     42.66 o
   7  -5  14        1.39       42.51     44.29 o
  -6  -4  14      241.88      315.47     31.01 o
  -5  -4  14       24.12       20.55     20.83 o
  -4  -4  14      274.80      281.88     23.89 o
  -3  -4  14       10.00       12.09     15.04 o
  -2  -4  14        2.05        2.07      9.37 o
  -1  -4  14      675.46      695.21     25.97 o
   0  -4  14      541.58      478.21     26.80 o
   1  -4  14       97.01       72.99     16.39 o
   2  -4  14      418.62      485.32     29.75 o
   3  -4  14        1.22        0.32     16.72 o
   4  -4  14       77.83       68.93     18.16 o
   5  -4  14       36.26       33.50     35.39 o
   6  -4  14       36.82       81.46     39.94 o
   7  -4  14       40.88        0.00     41.31 o
  -7  -3  14        0.75        0.00     24.75 o
  -6  -3  14       78.64      115.64     26.48 o
  -5  -3  14       71.91       61.98     20.13 o
  -4  -3  14     1224.34     1207.85     47.70 o
  -3  -3  14       14.39       23.86     11.35 o
  -2  -3  14       86.28      108.01     12.14 o
  -1  -3  14       52.07       54.95      7.68 o
   0  -3  14      222.63      199.62     18.61 o
   1  -3  14        0.10       12.71     15.10 o
   2  -3  14      387.58      332.31     38.78 o
   3  -3  14       19.55        1.61     17.36 o
   4  -3  14      132.26      128.52     19.64 o
   5  -3  14       20.14       24.94     34.42 o
   6  -3  14        1.05        5.72     35.77 o
   7  -3  14        5.85        0.00     40.59 o
  -7  -2  14       11.88        7.30     22.98 o
  -6  -2  14       26.48        0.00     19.64 o
  -5  -2  14       10.86       12.35     18.51 o
  -4  -2  14      162.25      132.21     18.65 o
  -3  -2  14        3.77        4.55     14.03 o
  -2  -2  14       93.67       87.34     11.89 o
  -1  -2  14       12.64       11.84      8.45 o
   0  -2  14     1149.36     1176.67     33.44 o
   1  -2  14       39.14       30.54     11.01 o
   2  -2  14      885.07     1020.69     39.16 o
   3  -2  14       14.71       22.57     17.88 o
   4  -2  14        1.27        1.62     36.11 o
   5  -2  14        0.22        0.00     32.80 o
   6  -2  14       93.29      115.57     46.21 o
   7  -2  14        1.45       65.80     41.46 o
  -8  -1  14        3.68       18.84     24.56 o
  -7  -1  14       35.83       27.38     22.28 o
  -6  -1  14       18.23       14.13     19.12 o
  -5  -1  14        3.75        0.00     16.73 o
  -4  -1  14      162.86      144.53     18.36 o
  -3  -1  14        1.78        0.00     18.43 o
  -2  -1  14      351.69      384.90     26.52 o
  -1  -1  14       66.41       68.78     14.72 o
   0  -1  14       21.91       19.49     11.52 o
   1  -1  14      103.94      110.73     14.64 o
   2  -1  14      280.56      262.59     25.68 o
   3  -1  14        4.33        7.64     32.46 o
   4  -1  14      336.77      310.35     44.48 o
   5  -1  14       33.40       82.31     39.15 o
   6  -1  14       55.84       40.41     42.10 o
  -8   0  14       72.87       79.09     24.36 o
  -7   0  14      128.70      172.36     24.51 o
  -6   0  14      213.24      250.13     23.78 o
  -5   0  14       33.32       35.80     22.51 o
  -4   0  14        0.18        3.01     17.78 o
  -3   0  14        3.98        0.34     30.20 o
  -2   0  14        1.66        1.26     13.86 o
  -1   0  14      574.11      557.46     23.55 o
   0   0  14      901.30      896.15     31.81 o
   1   0  14      319.00      356.66     21.19 o
   2   0  14      504.63      558.81     34.76 o
   3   0  14       80.32       73.70     32.88 o
   4   0  14        7.80        0.00     38.42 o
   5   0  14      129.10      119.49     46.79 o
   6   0  14      339.95      456.47     59.60 o
  -8   1  14       13.83       36.96     28.65 o
  -7   1  14        8.74        6.96     26.00 o
  -6   1  14      114.01      125.49     37.71 o
  -5   1  14        8.75        0.00     32.92 o
  -4   1  14        4.32        3.40     13.88 o
  -3   1  14       64.11       64.22     13.62 o
  -2   1  14       41.42       40.74     11.29 o
  -1   1  14       70.76       61.99     12.33 o
   0   1  14        0.15        8.75     10.23 o
   1   1  14      162.90      148.86     25.65 o
   2   1  14      242.83      249.14     43.25 o
   3   1  14      230.00      227.40     42.64 o
   4   1  14      148.41      151.69     46.79 o
   5   1  14      203.87      221.89     52.13 o
  -8   2  14      107.88       86.67     44.30 o
  -7   2  14       85.87       70.16     38.69 o
  -6   2  14      206.17      151.20     43.11 o
  -5   2  14        5.16        3.52     33.35 o
  -4   2  14        2.19        0.00     19.83 o
  -3   2  14      733.60      732.63     47.34 o
  -2   2  14      168.56      161.14     41.80 o
  -1   2  14        3.99        4.35     20.71 o
   0   2  14      236.51      274.68     24.53 o
   1   2  14       69.77      108.52     26.92 o
   2   2  14        4.06       14.55     24.85 o
   3   2  14       18.54       44.14     26.22 o
   4   2  14       13.64        0.51     40.67 o
  -8   3  14        4.24       29.27     40.39 o
  -7   3  14        0.31        8.54     32.93 o
  -6   3  14       86.29       72.52     33.76 o
  -5   3  14      354.69      428.59     91.39 o
  -4   3  14      263.74      239.60     30.52 o
  -3   3  14      687.88      699.03     40.51 o
  -2   3  14       26.77       25.63     18.93 o
  -1   3  14      159.70      143.78     27.11 o
   0   3  14        0.47        9.73     26.57 o
   1   3  14      145.17      178.59     33.57 o
   2   3  14       11.85       24.98     28.25 o
   3   3  14      159.49      196.34     34.25 o
  -7   4  14      150.64      203.05     34.74 o
  -6   4  14        9.03        6.43     25.06 o
  -5   4  14       18.10       43.35     23.42 o
  -4   4  14       34.42       36.74     23.37 o
  -3   4  14        0.20       14.21     25.32 o
  -2   4  14       74.93       96.56     29.64 o
  -1   4  14      167.62      175.44     49.17 o
   0   4  14       29.03       20.36     30.17 o
   1   4  14       14.79       27.93     29.34 o
   2   4  14        0.25        4.91     30.63 o
  -7   5  14        3.90        8.92     27.03 o
  -6   5  14        1.91       31.59     33.09 o
  -5   5  14       98.08      110.55     41.51 o
  -4   5  14        2.01        0.00     29.86 o
  -3   5  14      541.34      588.58     47.00 o
  -2   5  14       56.03       52.73     29.47 o
  -1   5  14       60.49       27.51     48.37 o
   0   5  14       20.68        0.00     32.51 o
  -5   6  14        8.71       35.90     29.69 o
  -4   6  14        6.51        0.00     28.85 o
  -3   6  14        6.65        5.48     28.70 o
  -2   6  14       30.56        0.00     54.90 o
   0  -9  15       91.51       88.97     51.23 o
   1  -9  15      111.01      135.54     50.48 o
   2  -9  15       40.37        0.00     45.91 o
   3  -9  15      144.05       92.31     45.40 o
   4  -9  15        1.04        0.00     48.43 o
   5  -9  15        0.68       15.44     28.91 o
  -2  -8  15       20.11       52.46     51.21 o
  -1  -8  15        8.24       56.03     50.22 o
   0  -8  15       21.81        0.67     44.78 o
   1  -8  15       29.16       53.41     45.17 o
   2  -8  15        6.97        0.00     40.25 o
   3  -8  15      167.98      146.05     26.63 o
   4  -8  15       94.27      116.65     31.33 o
   5  -8  15        3.71       11.91     29.06 o
   6  -8  15      116.82      138.56     45.83 o
  -3  -7  15       19.60        2.20     46.61 o
  -2  -7  15        3.68       51.33     42.34 o
  -1  -7  15        8.85       39.01     43.93 o
   0  -7  15       20.71       43.94     42.34 o
   1  -7  15      223.86      228.33     44.60 o
   2  -7  15       30.89       22.84     18.75 o
   3  -7  15       87.34      106.46     23.10 o
   4  -7  15       54.71       25.00     18.21 o
   5  -7  15       11.37        4.96     36.78 o
   6  -7  15       64.93       53.43     40.35 o
   7  -7  15      284.73      347.90     57.72 o
  -4  -6  15       59.08       55.38     48.15 o
  -3  -6  15      157.00      168.55     46.91 o
  -2  -6  15        0.48        0.00     40.25 o
  -1  -6  15        2.07        0.00     37.70 o
   0  -6  15      429.82      406.44     49.09 o
   1  -6  15       23.17       29.11     15.79 o
   2  -6  15       22.99       33.11     17.04 o
   3  -6  15       31.15       29.00     17.74 o
   4  -6  15       18.01       28.85     20.40 o
   5  -6  15      416.82      427.11     52.60 o
   6  -6  15       33.34       33.11     36.63 o
   7  -6  15       56.76      105.71     40.18 o
  -5  -5  15      118.81      158.72     26.90 o
  -4  -5  15        9.63       31.22     25.73 o
  -3  -5  15       54.96       45.57     26.12 o
  -2  -5  15       22.16       10.99     24.43 o
  -1  -5  15      345.09      318.37     22.21 o
   0  -5  15       14.46       11.83     13.46 o
   1  -5  15      154.66      154.79     18.47 o
   2  -5  15       17.70       29.22     16.67 o
   3  -5  15        2.35        0.00     17.28 o
   4  -5  15        3.28       18.09     18.90 o
   5  -5  15        1.33        9.52     30.63 o
   6  -5  15        0.21       33.19     38.01 o
   7  -5  15        5.80        0.00     43.05 o
  -6  -4  15       17.15       14.83     24.29 o
  -5  -4  15      496.10      520.50     32.51 o
  -4  -4  15        0.82        0.00     17.84 o
  -3  -4  15      117.64      133.11     18.08 o
  -2  -4  15       21.89       14.25     13.13 o
  -1  -4  15       37.59       55.55     14.58 o
   0  -4  15       87.22       70.19     15.77 o
   1  -4  15       38.29       23.75     16.00 o
   2  -4  15        4.23       23.86     16.44 o
   3  -4  15       21.59       18.06     18.50 o
   4  -4  15      263.79      310.72     45.81 o
   5  -4  15       24.40       92.63     38.37 o
   6  -4  15       12.25        0.00     37.76 o
   7  -4  15        4.33        0.00     45.47 o
  -6  -3  15       11.61        0.00     21.38 o
  -5  -3  15       29.10       47.11     20.87 o
  -4  -3  15        5.38       14.38     16.28 o
  -3  -3  15       26.23       12.57     14.47 o
  -2  -3  15       15.27       11.22     10.18 o
  -1  -3  15      509.64      457.38     27.36 o
   0  -3  15       54.82       63.50     16.16 o
   1  -3  15      234.21      244.92     21.17 o
   2  -3  15       22.00       22.79     19.14 o
   3  -3  15        9.89        0.00     18.20 o
   4  -3  15       29.97       35.40     34.76 o
   5  -3  15       40.72       61.98     39.93 o
   6  -3  15       13.24        0.00     43.69 o
  -7  -2  15       13.54       23.52     23.63 o
  -6  -2  15       44.49       53.77     22.17 o
  -5  -2  15        3.70        4.93     17.25 o
  -4  -2  15      213.34      225.84     21.59 o
  -3  -2  15       83.89       78.93     13.46 o
  -2  -2  15       83.96       75.55     12.37 o
  -1  -2  15        0.69        0.00      8.62 o
   0  -2  15       51.61       50.93     16.17 o
   1  -2  15       35.34       35.44     11.79 o
   2  -2  15        6.99        8.55     18.48 o
   3  -2  15      546.34      558.83     38.37 o
   4  -2  15      118.42       74.67     36.11 o
   5  -2  15       50.18       99.80     44.95 o
   6  -2  15       23.39        0.00     37.92 o
  -7  -1  15       48.48       66.40     23.58 o
  -6  -1  15       30.14       57.78     20.10 o
  -5  -1  15       84.80       88.03     19.59 o
  -4  -1  15       33.09       23.61     16.03 o
  -3  -1  15        6.75       14.23     16.81 o
  -2  -1  15        0.01       16.10     14.94 o
  -1  -1  15      238.03      224.96     19.70 o
   0  -1  15      394.84      390.48     18.85 o
   1  -1  15     1178.89     1188.26     27.71 o
   2  -1  15       19.15       37.87     19.65 o
   3  -1  15       42.79       32.61     32.10 o
   4  -1  15       22.52       20.84     34.68 o
   5  -1  15       76.55       74.00     40.99 o
   6  -1  15       16.18       40.69     45.10 o
  -7   0  15        0.42       18.42     21.05 o
  -6   0  15        0.01        0.00     17.81 o
  -5   0  15      325.78      355.42     29.85 o
  -4   0  15      204.07      236.20     25.13 o
  -3   0  15        0.03       32.57     33.02 o
  -2   0  15      461.56      493.70     46.89 o
  -1   0  15       31.15       42.90     16.54 o
   0   0  15       24.80       28.58     14.60 o
   1   0  15        0.00       11.61     14.75 o
   2   0  15      202.94      167.57     37.57 o
   3   0  15       18.97        9.52     36.63 o
   4   0  15      508.87      668.02     66.55 o
   5   0  15      163.17      172.02     45.89 o
  -7   1  15       86.63       97.27     30.56 o
  -6   1  15       25.55       54.30     36.58 o
  -5   1  15       57.06       58.45     31.20 o
  -4   1  15       22.52       37.80     30.37 o
  -3   1  15       26.79       18.35     22.33 o
  -2   1  15       50.74       39.93     21.91 o
  -1   1  15      170.87      196.50     20.48 o
   0   1  15       78.38       61.49     17.83 o
   1   1  15        5.36       26.78     38.76 o
   2   1  15       67.46       77.97     33.76 o
   3   1  15       52.10       42.42     40.40 o
   4   1  15       27.10       14.62     38.82 o
  -7   2  15       12.14        0.00     40.20 o
  -6   2  15       24.30        5.40     39.67 o
  -5   2  15       26.91       23.27     29.28 o
  -4   2  15      311.41      371.02     34.61 o
  -3   2  15       68.25       80.04     25.78 o
  -2   2  15       47.71       65.14     30.93 o
  -1   2  15       15.34       33.41     18.69 o
   0   2  15       32.56       38.48     23.43 o
   1   2  15        3.33        0.00     36.45 o
   2   2  15       87.33      112.36     27.53 o
   3   2  15       46.92       74.38     43.43 o
  -7   3  15        0.04        0.00     36.18 o
  -6   3  15       62.02       78.16     27.84 o
  -5   3  15        9.10       13.63     23.90 o
  -4   3  15        1.49        0.00     24.22 o
  -3   3  15       74.48       64.10     25.44 o
  -2   3  15      139.20      136.59     30.35 o
  -1   3  15       74.56       69.04     23.57 o
   0   3  15      288.56      296.05     35.91 o
   1   3  15        4.12        1.37     28.82 o
   2   3  15        9.10        0.00     29.61 o
  -7   4  15       10.88       23.82     27.06 o
  -6   4  15       75.29       89.28     28.54 o
  -5   4  15       15.38       24.20     25.19 o
  -4   4  15      394.27      487.35     40.90 o
  -3   4  15        0.03        0.00     38.70 o
  -2   4  15      236.54      273.41     37.17 o
  -1   4  15       17.86        0.00     29.20 o
   0   4  15       12.74       11.40     30.79 o
   1   4  15      132.60      105.32     32.85 o
  -5   5  15        0.25       13.77     37.43 o
  -4   5  15        0.50        3.91     35.85 o
  -3   5  15       14.76        5.03     30.62 o
  -2   5  15       55.93       58.14     33.32 o
  -1   5  15       55.88       71.16     44.39 o
   0  -9  16       56.54       32.99     44.37 o
   1  -9  16       21.00       40.45     45.01 o
   2  -9  16       39.80       41.47     48.88 o
   3  -9  16        0.05        8.67     48.01 o
   4  -9  16       79.68       87.39     49.40 o
  -2  -8  16        0.83        0.00     49.05 o
  -1  -8  16        0.54        4.72     52.84 o
   0  -8  16       13.83       23.95     49.55 o
   1  -8  16        0.05        0.00     41.71 o
   2  -8  16      174.65      232.07     52.76 o
   3  -8  16       17.52        3.24     44.99 o
   4  -8  16       98.60      124.40     29.95 o
   5  -8  16        5.90       19.02     31.86 o
  -3  -7  16        5.85        6.19     50.24 o
  -2  -7  16       83.31      173.21     53.11 o
  -1  -7  16      104.91       84.95     48.02 o
   0  -7  16      142.21      142.82     48.97 o
   1  -7  16        3.97       42.52     43.07 o
   2  -7  16       71.03       79.88     22.24 o
   3  -7  16       41.47       60.00     18.95 o
   4  -7  16      183.26      203.25     52.24 o
   5  -7  16       13.34        0.00     40.91 o
   6  -7  16      353.98      414.15     58.56 o
  -4  -6  16      167.38      147.88     33.66 o
  -3  -6  16        0.82        0.00     42.08 o
  -2  -6  16       28.67       32.62     41.49 o
  -1  -6  16        3.47        0.00     36.68 o
   0  -6  16       66.55       44.94     25.90 o
   1  -6  16        2.80        8.40     15.08 o
   2  -6  16        9.70        6.66     17.27 o
   3  -6  16        8.32       15.38     18.24 o
   4  -6  16       23.95       28.26     27.57 o
   5  -6  16        0.54       22.35     38.77 o
   6  -6  16       24.13       10.87     39.27 o
  -5  -5  16       18.48       31.30     30.79 o
  -4  -5  16      143.29      199.25     32.55 o
  -3  -5  16        1.00        0.00     26.36 o
  -2  -5  16       25.27       44.66     24.55 o
  -1  -5  16       19.66       19.56     21.67 o
   0  -5  16       44.17       49.10     16.07 o
   1  -5  16      134.41      112.11     19.29 o
   2  -5  16       18.22       14.94     17.37 o
   3  -5  16       47.25       28.26     22.57 o
   4  -5  16      139.66      160.23     43.58 o
   5  -5  16       19.48        0.00     37.71 o
   6  -5  16       35.69       93.40     40.50 o
  -5  -4  16      141.20      158.66     32.63 o
  -4  -4  16       11.04       12.16     27.07 o
  -3  -4  16      114.10      126.19     29.33 o
  -2  -4  16      175.42      155.41     17.40 o
  -1  -4  16       20.56        9.88     14.96 o
   0  -4  16      470.03      486.20     25.89 o
   1  -4  16        0.60        9.65     16.71 o
   2  -4  16      307.93      291.99     25.16 o
   3  -4  16        4.20        8.78     21.77 o
   4  -4  16       25.56       14.16     33.99 o
   5  -4  16        7.98        0.00     38.96 o
   6  -4  16       49.76       52.65     44.66 o
  -6  -3  16        5.94       26.37     21.46 o
  -5  -3  16       57.78       45.07     20.38 o
  -4  -3  16       11.75       21.24     16.96 o
  -3  -3  16       31.47       35.46     15.04 o
  -2  -3  16      276.65      287.45     21.64 o
  -1  -3  16        6.35       10.65     15.46 o
   0  -3  16        9.18       21.12     16.66 o
   1  -3  16       27.99       30.55     17.81 o
   2  -3  16        1.71        6.68     17.65 o
   3  -3  16        0.71        0.00     20.42 o
   4  -3  16      116.38      107.92     37.41 o
   5  -3  16       40.29       33.15     36.31 o
   6  -3  16       68.10      112.72     41.91 o
  -6  -2  16       34.81       30.74     22.34 o
  -5  -2  16       12.52       13.88     20.08 o
  -4  -2  16      317.65      343.06     19.63 o
  -3  -2  16       96.54       81.23     13.58 o
  -2  -2  16       74.03       94.27     17.61 o
  -1  -2  16       95.55       69.56     17.37 o
   0  -2  16      196.01      157.56     15.77 o
   1  -2  16      200.10      204.98     15.78 o
   2  -2  16      852.26      939.27     52.01 o
   3  -2  16      146.85      175.33     25.67 o
   4  -2  16      158.60      141.09     46.04 o
   5  -2  16       26.84       70.62     43.56 o
  -7  -1  16        8.94       22.67     23.29 o
  -6  -1  16       29.12       42.73     19.95 o
  -5  -1  16       71.10       74.16     26.76 o
  -4  -1  16       21.57       22.18     16.67 o
  -3  -1  16       70.51       58.34     19.93 o
  -2  -1  16        0.42        2.58     15.57 o
  -1  -1  16      132.25      131.16     15.24 o
   0  -1  16       17.79       12.92     12.85 o
   1  -1  16      107.11      115.71     14.97 o
   2  -1  16       76.03       56.30     23.98 o
   3  -1  16      147.39      145.40     44.56 o
   4  -1  16       36.24       37.29     41.43 o
   5  -1  16       32.95       28.24     38.55 o
  -7   0  16      125.60      138.70     31.27 o
  -6   0  16       15.04        1.15     24.12 o
  -5   0  16        1.59       21.97     32.93 o
  -4   0  16        0.20        0.00     35.23 o
  -3   0  16      100.56      100.82     37.13 o
  -2   0  16        1.01        4.57     16.92 o
  -1   0  16       13.00        8.96     17.06 o
   0   0  16       57.65       67.14     13.77 o
   1   0  16       25.61       21.29     16.83 o
   2   0  16        2.22       29.77     35.46 o
   3   0  16       35.06       13.29     33.51 o
   4   0  16      105.85       66.12     40.50 o
  -7   1  16        1.31        0.00     27.11 o
  -6   1  16       65.31       75.74     40.64 o
  -5   1  16       79.83       65.39     40.14 o
  -4   1  16       32.92       10.48     37.01 o
  -3   1  16      140.11      168.34     28.35 o
  -2   1  16       61.32       44.91     28.24 o
  -1   1  16        1.37        0.00     18.45 o
   0   1  16       10.61        8.71     17.98 o
   1   1  16        3.84        0.00     38.02 o
   2   1  16       48.76       83.00     39.03 o
   3   1  16       44.52       84.71     44.34 o
   4   1  16        4.67       11.65     41.72 o
  -7   2  16       22.03       45.00     37.42 o
  -6   2  16        2.35        0.69     37.39 o
  -5   2  16       43.87       36.72     26.35 o
  -4   2  16       34.82       31.11     24.45 o
  -3   2  16       50.88       50.94     26.10 o
  -2   2  16        0.35        0.00     23.98 o
  -1   2  16      205.37      212.87     24.20 o
   0   2  16       26.97       59.17     42.95 o
   1   2  16      110.09       73.30     42.49 o
   2   2  16        3.69        0.00     35.93 o
   3   2  16        1.41       22.91     47.57 o
  -6   3  16        0.58       10.50     26.86 o
  -5   3  16      326.21      339.05     36.37 o
  -4   3  16       50.88       70.67     27.36 o
  -3   3  16      367.76      367.35     36.19 o
  -2   3  16        0.02        6.46     24.76 o
  -1   3  16       41.84       21.28     27.64 o
   0   3  16       21.29       84.37     42.94 o
   1   3  16       56.68       38.97     30.20 o
  -5   4  16      152.53      196.37     33.22 o
  -4   4  16        3.44        0.00     27.13 o
  -3   4  16        2.18        0.00     37.61 o
  -2   4  16        0.30       30.12     38.71 o
  -1   4  16      130.06      162.91     38.30 o
   0   4  16        1.91       39.34     30.70 o
   2  -9  17       19.99       22.63     49.04 o
  -1  -8  17       13.85       49.24     51.55 o
   0  -8  17       14.61        0.51     46.59 o
   1  -8  17       17.26       48.45     48.06 o
   2  -8  17       22.55       83.89     43.32 o
   3  -8  17      144.13      143.03     31.20 o
   4  -8  17       15.19       28.43     27.88 o
   5  -8  17      101.86      113.27     36.66 o
  -2  -7  17        1.27       30.73     42.97 o
  -1  -7  17       24.99       38.68     42.87 o
   0  -7  17        5.99        0.00     41.78 o
   1  -7  17      105.31      129.36     30.95 o
   2  -7  17       28.99       24.05     27.27 o
   3  -7  17       95.17       95.49     21.27 o
   4  -7  17       89.94       79.53     31.73 o
   5  -7  17        0.55       12.12     32.55 o
  -3  -6  17       76.77      107.57     34.12 o
  -2  -6  17       10.85       19.62     28.96 o
  -1  -6  17      245.03      246.20     33.14 o
   0  -6  17       27.45       30.54     27.10 o
   1  -6  17       14.90       31.75     16.81 o
   2  -6  17        0.00        0.00     17.74 o
   3  -6  17        0.03        9.58     19.23 o
   4  -6  17        0.02        0.03     28.82 o
   5  -6  17      105.66      191.08     49.45 o
   6  -6  17       26.77       45.41     38.01 o
  -4  -5  17       85.60       43.31     30.53 o
  -3  -5  17        4.04       16.13     28.77 o
  -2  -5  17       55.02       51.79     25.84 o
  -1  -5  17       68.13       34.58     26.38 o
   0  -5  17       96.37       85.01     17.71 o
   1  -5  17      149.60      157.34     21.28 o
   2  -5  17      187.41      182.15     28.59 o
   3  -5  17        5.96       11.83     19.62 o
   4  -5  17        9.61        3.91     35.99 o
   5  -5  17        3.90        6.38     40.18 o
   6  -5  17        8.52       17.60     42.44 o
  -5  -4  17       17.34       46.85     30.27 o
  -4  -4  17      240.19      224.24     34.55 o
  -3  -4  17      129.11      138.28     54.40 o
  -2  -4  17      177.17      175.55     29.53 o
  -1  -4  17       11.31       23.76     15.41 o
   0  -4  17       21.65       10.20     16.95 o
   1  -4  17        5.06       15.87     17.66 o
   2  -4  17        4.44        0.00     18.68 o
   3  -4  17       69.14       59.89     19.90 o
   4  -4  17       41.26        9.52     41.41 o
   5  -4  17      195.30      193.45     47.23 o
  -6  -3  17       96.82      120.29     34.33 o
  -5  -3  17      142.60      132.56     31.51 o
  -4  -3  17       70.55       67.33     28.96 o
  -3  -3  17       32.61       15.45     24.50 o
  -2  -3  17       15.02        0.00     15.45 o
  -1  -3  17      156.68      140.85     25.63 o
   0  -3  17      241.52      241.88     23.07 o
   1  -3  17      585.43      564.95     43.19 o
   2  -3  17      325.80      325.05     26.01 o
   3  -3  17        1.61        0.00     21.65 o
   4  -3  17      102.79      106.56     41.20 o
   5  -3  17       52.55       66.85     39.76 o
  -6  -2  17       22.12       36.59     29.08 o
  -5  -2  17       24.01        7.78     26.84 o
  -4  -2  17       23.53       29.52     17.82 o
  -3  -2  17       28.80       21.12     15.96 o
  -2  -2  17      194.38      215.55     21.14 o
  -1  -2  17      106.14       79.67     18.90 o
   0  -2  17        7.44        0.29     13.72 o
   1  -2  17       31.92       43.46     18.67 o
   2  -2  17       37.35       18.76     18.29 o
   3  -2  17      109.90       99.98     25.61 o
   4  -2  17      308.47      360.88     59.88 o
   5  -2  17        6.73       15.71     44.42 o
  -6  -1  17       22.18       45.69     26.66 o
  -5  -1  17      270.55      256.32     65.53 o
  -4  -1  17       15.04       18.22     17.44 o
  -3  -1  17       72.46       67.73     18.63 o
  -2  -1  17        6.61       20.24     17.11 o
  -1  -1  17      124.90      101.68     16.05 o
   0  -1  17       50.17       42.79     13.93 o
   1  -1  17       34.85       22.27     17.13 o
   2  -1  17      186.81      183.26     28.95 o
   3  -1  17        2.15        3.78     36.76 o
   4  -1  17        0.78       41.01     40.36 o
  -6   0  17        5.37        0.00     24.79 o
  -5   0  17        0.48        0.00     38.65 o
  -4   0  17       69.22      103.67     40.64 o
  -3   0  17        0.68        0.00     33.50 o
  -2   0  17      106.57      148.13     22.19 o
  -1   0  17       84.84       60.64     18.90 o
   0   0  17       45.84       50.85     18.32 o
   1   0  17        3.39        7.59     24.34 o
   2   0  17        0.01       20.32     38.67 o
   3   0  17        2.54       11.34     41.85 o
   4   0  17       94.77      135.38     52.01 o
  -6   1  17       26.90       34.44     36.42 o
  -5   1  17       28.51       40.25     38.96 o
  -4   1  17       41.15       18.79     34.15 o
  -3   1  17        0.12        9.57     22.89 o
  -2   1  17        4.97        6.65     19.25 o
  -1   1  17      100.21       96.34     20.21 o
   0   1  17      125.01      154.29     23.08 o
   1   1  17       27.73        8.20     36.83 o
   2   1  17        8.14       32.97     38.27 o
   3   1  17        5.22        0.00     44.64 o
  -6   2  17       44.84       36.72     40.10 o
  -5   2  17        5.02       30.40     28.15 o
  -4   2  17      161.87      221.54     36.21 o
  -3   2  17        1.21        0.00     23.51 o
  -2   2  17      124.20      141.61     27.75 o
  -1   2  17        0.00       22.65     20.72 o
   0   2  17       15.32       18.96     38.58 o
   1   2  17      110.26       70.77     42.12 o
   2   2  17       96.66       95.86     46.69 o
  -5   3  17      141.21      182.54     32.96 o
  -4   3  17       32.33       27.08     26.80 o
  -3   3  17       43.50       40.82     25.78 o
  -2   3  17      112.26      144.29     29.76 o
  -1   3  17        0.51        0.00     27.64 o
   0   3  17      280.60      310.23     60.94 o
  -3   4  17       46.98       42.49     47.38 o
   0  -8  18       52.48      127.63     50.95 o
   1  -8  18        2.78       23.27     32.27 o
   2  -8  18      195.04      267.72     39.36 o
   3  -8  18       60.67       93.71     30.85 o
  -2  -7  18       52.52       56.47     32.66 o
  -1  -7  18       33.49       42.50     30.74 o
   0  -7  18      253.54      324.34     38.31 o
   1  -7  18        0.18        0.00     28.49 o
   2  -7  18       10.83       14.72     28.75 o
   3  -7  18        7.13       18.41     20.13 o
   4  -7  18       28.91       22.06     30.86 o
  -3  -6  18      124.99      176.98     44.67 o
  -2  -6  18       10.76       18.81     29.75 o
  -1  -6  18       13.01        0.00     27.45 o
   0  -6  18      105.51      127.02     31.15 o
   1  -6  18       48.42       65.11     27.93 o
   2  -6  18      119.60      149.97     24.24 o
   3  -6  18        5.48       17.89     20.67 o
   4  -6  18      138.45      113.35     34.35 o
   5  -6  18        7.77        4.20     46.06 o
  -4  -5  18       60.91       85.92     34.71 o
  -3  -5  18      258.60      291.83     39.84 o
  -2  -5  18        8.28        0.00     26.03 o
  -1  -5  18       21.76       16.34     27.32 o
   0  -5  18       23.25       32.73     17.42 o
   1  -5  18       31.34       36.61     19.69 o
   2  -5  18        8.12       18.84     20.30 o
   3  -5  18        0.04        0.00     20.29 o
   4  -5  18       76.27       99.72     37.02 o
   5  -5  18        9.59        1.35     37.75 o
  -4  -4  18        6.98       36.11     27.02 o
  -3  -4  18        0.05        0.17     28.51 o
  -2  -4  18       39.90       36.87     25.55 o
  -1  -4  18      305.01      319.41     25.56 o
   0  -4  18      127.78       99.49     20.02 o
   1  -4  18      249.91      273.03     25.33 o
   2  -4  18       91.21       81.21     21.04 o
   3  -4  18       11.30        9.36     27.29 o
   4  -4  18       32.62       52.27     41.93 o
   5  -4  18        1.04        0.00     44.48 o
  -5  -3  18        8.21        0.00     29.01 o
  -4  -3  18       10.53       12.07     25.72 o
  -3  -3  18       70.45      112.27     26.85 o
  -2  -3  18       58.58       69.10     18.19 o
  -1  -3  18      210.95      224.64     22.77 o
   0  -3  18       17.79       23.63     19.46 o
   1  -3  18       11.83        9.82     18.83 o
   2  -3  18       17.24       21.60     19.14 o
   3  -3  18       30.94       17.35     40.85 o
   4  -3  18       23.79       28.52     37.08 o
  -5  -2  18      169.32      172.82     30.03 o
  -4  -2  18        0.49        9.21     25.68 o
  -3  -2  18       13.00        0.00     18.29 o
  -2  -2  18      209.63      202.71     24.91 o
  -1  -2  18      110.83      135.56     21.08 o
   0  -2  18       50.28       41.81     19.17 o
   1  -2  18      215.83      231.89     24.30 o
   2  -2  18      175.95      185.44     25.11 o
   3  -2  18        3.83        0.00     38.99 o
   4  -2  18       18.43        0.00     42.85 o
  -6  -1  18        3.11       15.26     43.14 o
  -5  -1  18       75.19       90.43     43.27 o
  -4  -1  18        6.56        0.00     32.58 o
  -3  -1  18      122.47      142.71     27.19 o
  -2  -1  18       19.91        0.00     25.22 o
  -1  -1  18       88.12      121.46     21.68 o
   0  -1  18       32.84       58.31     26.04 o
   1  -1  18        8.13       15.09     24.79 o
   2  -1  18       15.16        6.43     23.99 o
   3  -1  18       57.41       81.82     44.62 o
  -6   0  18       16.19       22.97     38.74 o
  -5   0  18       78.66      115.67     42.98 o
  -4   0  18       27.76       32.01     37.95 o
  -3   0  18       76.97       66.50     28.23 o
  -2   0  18        5.63        2.12     20.59 o
  -1   0  18       91.68       77.24     19.94 o
   0   0  18      173.19      155.60     30.65 o
   1   0  18      123.90      174.59     31.39 o
   2   0  18        8.49       39.21     36.89 o
   3   0  18       10.55       12.71     44.91 o
  -5   1  18      182.41      228.94     39.38 o
  -4   1  18       13.07       25.80     25.09 o
  -3   1  18      223.90      299.48     35.82 o
  -2   1  18       10.73       23.26     20.90 o
  -1   1  18       41.70       35.75     20.93 o
   0   1  18        2.05       26.31     28.67 o
   1   1  18       15.34        1.40     42.67 o
   2   1  18       16.02        5.27     48.21 o
  -5   2  18       32.55       61.22     36.46 o
  -4   2  18        0.86       10.00     30.14 o
  -3   2  18        7.73        7.80     26.70 o
  -2   2  18        1.21       19.83     20.99 o
  -1   2  18      105.26      167.92     25.62 o
   0   2  18        6.64       27.68     43.95 o
  -3   3  18       15.42       37.15     27.08 o
  -2   3  18       42.05       54.44     27.91 o
   0  -7  19      102.72      140.79     34.89 o
   1  -7  19      256.52      266.74     38.68 o
   2  -7  19       74.67      130.75     34.03 o
   3  -7  19      127.78      129.67     52.09 o
  -2  -6  19       15.88       21.81     30.41 o
  -1  -6  19       93.70       93.72     33.42 o
   0  -6  19      122.00      131.72     34.92 o
   1  -6  19        7.49        0.00     29.47 o
   2  -6  19        0.68       15.80     20.78 o
   3  -6  19        0.68        7.94     28.93 o
   4  -6  19        6.74       11.91     30.91 o
  -3  -5  19        0.13        0.00     29.96 o
  -2  -5  19       94.27       74.99     28.44 o
  -1  -5  19       14.28       43.70     26.70 o
   0  -5  19       65.33       85.05     30.93 o
   1  -5  19       99.42       89.10     21.17 o
   2  -5  19       10.96       25.03     20.32 o
   3  -5  19       75.26       74.90     30.21 o
   4  -5  19       11.73        2.40     32.52 o
  -4  -4  19       59.96       81.27     31.66 o
  -3  -4  19        3.44        0.00     27.79 o
  -2  -4  19      158.74      176.07     32.47 o
  -1  -4  19       30.24       32.35     25.44 o
   0  -4  19      169.80      180.68     23.61 o
   1  -4  19       36.80       36.52     21.07 o
   2  -4  19       12.82        5.05     21.35 o
   3  -4  19       63.98       36.68     32.33 o
   4  -4  19      191.70      225.81     53.82 o
  -4  -3  19      110.83      175.88     33.96 o
  -3  -3  19        8.85       10.41     26.59 o
  -2  -3  19       41.75       43.66     18.94 o
  -1  -3  19       28.87       35.35     19.03 o
   0  -3  19       88.68       93.92     22.17 o
   1  -3  19      102.35       87.41     22.29 o
   2  -3  19       86.19       77.35     22.81 o
   3  -3  19       14.74       11.59     25.09 o
  -4  -2  19       15.35       22.80     38.42 o
  -3  -2  19        2.36        0.00     41.94 o
  -2  -2  19       78.86       76.85     24.81 o
  -1  -2  19        0.09        3.59     19.04 o
   0  -2  19        0.61       14.69     19.80 o
   1  -2  19      179.17      163.85     23.92 o
   2  -2  19        8.91        2.73     20.84 o
   3  -2  19        4.27       31.81     41.26 o
  -5  -1  19        1.59        0.00     41.25 o
  -4  -1  19      164.47      192.13     30.28 o
  -3  -1  19       14.00       13.19     23.99 o
  -2  -1  19       22.79       10.55     20.21 o
  -1  -1  19        5.78        8.87     28.59 o
   0  -1  19      165.24      245.30     33.51 o
   1  -1  19       42.45       38.70     27.39 o
   2  -1  19       83.40       99.15     29.46 o
  -5   0  19       60.54       73.56     45.93 o
  -4   0  19       21.75       50.20     38.57 o
  -3   0  19       37.07       51.79     23.17 o
  -2   0  19      154.48      207.37     26.04 o
  -1   0  19       11.17       26.36     26.46 o
   0   0  19       20.29        0.88     27.27 o
   1   0  19        4.33       15.03     28.50 o
  -4   1  19        4.03       25.42     29.47 o
  -3   1  19        9.91       35.60     24.40 o
  -2   1  19       19.80       39.67     21.63 o
  -1   1  19       21.03        7.67     27.92 o
   0   1  19       47.46       62.47     31.12 o
  -2   2  19        7.89        0.00     23.97 o
   0  -6  20       28.15       29.49     30.06 o
   1  -6  20       27.54       34.99     30.68 o
   2  -6  20      124.08      140.70     34.15 o
  -2  -5  20       30.02       52.72     31.13 o
  -1  -5  20      102.93      142.44     31.25 o
   0  -5  20        0.01        0.00     30.16 o
   1  -5  20        3.78       23.17     20.77 o
   2  -5  20        0.39        0.00     22.94 o
  -3  -4  20       20.80       30.81     27.21 o
  -2  -4  20        2.84       21.43     28.70 o
  -1  -4  20      157.63      166.86     31.26 o
   0  -4  20        0.29        3.78     20.93 o
   1  -4  20      318.77      364.92     29.90 o
   2  -4  20       46.59       39.65     21.80 o
  -3  -3  20      277.48      337.03     58.98 o
  -2  -3  20        6.22        0.00     26.05 o
  -1  -3  20      161.99      239.45     25.50 o
   0  -3  20        2.63        0.00     21.32 o
   1  -3  20        3.96        9.69     21.47 o
   2  -3  20       17.30       29.07     26.17 o
  -3  -2  20       18.12       24.43     37.05 o
  -2  -2  20        0.10        0.00     27.16 o
  -1  -2  20       45.61       42.29     27.89 o
   0  -2  20        0.00        0.00     28.13 o
   1  -2  20       79.22       83.88     31.06 o
   2  -2  20        9.21        6.57     37.77 o
  -3  -1  20      154.93      168.74     32.43 o
  -2  -1  20       85.97      143.22     31.51 o
  -1  -1  20      109.64       81.93     34.19 o
   0  -1  20        9.12        0.00     30.05 o
   1  -1  20       21.96       20.99     28.74 o
  -3   0  20        3.63       19.29     23.50 o
  -2   0  20       62.29       44.45     30.64 o
  -1   0  20       36.53       59.75     31.86 o
   0   0  20        3.32       11.12     30.34 o
   0  -4  21        4.53        0.00     21.29 o
  -1  -3  21       18.99       21.28     27.71 o
   0  -3  21       36.04       26.40     29.87 o
 
